# Supplementary material for: Drivers for precision livestock technology adoption: A study of factors associated with adoption of electronic identification technology by commercial sheep farmers in England and Wales
Source: PLoS One. 2018 Jan 2;13(1):e0190489. doi: 10.1371/journal.pone.0190489 (PMC5749824; doi:10.1371/journal.pone.0190489)
Supplement: S1 Dataset — (XLSX) [file pone.0190489.s002.xlsx]

## Sheet: Dataset
Farmer ID	Years farming	Age category	IT knowledge	Internet Don't use	Internet Email	Internet Web browsing	Internet Facebook	Internet Twitter	Internet Other	% time managing sheep	Land type	Farm EID reader	Breeding ewes	% ewes lame sep-nov14	Sep14-Aug15 No changes in production	Next two years Intensify production	Next two years Extensify production	Next two years Increase sheep numbers	Next two years Decrease sheep numbers	Treat individual lame sheep with antibiotics	Cull based on lameness sep14-aug15	Smartphone	Reader type	Did you use EID recording for managment	Intend to adopt EID in next year	Usefulness of EID recording	Ease of use is important	Time required to use EID	Convenience of use is important	Improvements in sheep health	Improvements in flock productivity	Cost of EID is important	Adoption by other farmers improtant	EID is compulsory important	External support is important	Get more out of vet consults	Easier to recieve abattoir info	Animal traceability important	Genetic selection important	Fear technology failure and reliability	Softwear package is important	Adds complexity of information demands	EID is less stressful to stock	Precision farming is beneficial	Too much pressure on farmers to adopt new technology	Current tech is not future proof, wait before making investments	Farmers need more support developing skills
1	36	46 to 55	Low	FALSE	FALSE	TRUE	FALSE	FALSE	FALSE	70	Upland	FALSE	690	5	FALSE	FALSE	FALSE	FALSE	FALSE	Always	No	FALSE	Handheld	Yes, ewes	Not applicable	4	2	2	2	5	5	2	3	2	2	3	2	2	2	2	5	2	5	3	2	3	2
2	52	Over 65	Low	FALSE	TRUE	FALSE	TRUE	TRUE	FALSE	80	Upland	TRUE	1800	.	TRUE	FALSE	FALSE	FALSE	FALSE	Always	Yes	FALSE	Handheld	No	Yes	3	3	2	2	2	2	5	2	2	2	2	2	5	5	2	5	2	5	2	5	2	2
3	28	36 to 45	Low	FALSE	TRUE	TRUE	TRUE	FALSE	FALSE	30	Upland	FALSE	220	10	TRUE	FALSE	FALSE	FALSE	TRUE	Sometimes	No	FALSE	None	No	Not sure	3	5	5	2	2	2	5	2	5	5	5	5	5	2	2	2	5	2	3	5	5	5
4	40	Over 65	Low	FALSE	FALSE	TRUE	FALSE	FALSE	FALSE	75	Upland	TRUE	300	.	TRUE	FALSE	FALSE	FALSE	FALSE	Always	No	FALSE	Handheld	No	Not sure	3	2	3	3	2	2	1	3	3	2	2	2	3	3	5	5	2	2	3	2	3	5
5	60	Over 65	Medium	FALSE	TRUE	TRUE	FALSE	FALSE	FALSE	50	Upland	FALSE	1400	8	TRUE	FALSE	FALSE	FALSE	FALSE	Usually	Yes	FALSE	None	No	Not sure	3	3	3	2	2	2	2	2	2	3	3	3	2	3	2	2	2	2	2	2	2	2
6	20	26 to 35	Medium	FALSE	TRUE	FALSE	FALSE	FALSE	FALSE	75	Upland	FALSE	3090	5	TRUE	FALSE	FALSE	TRUE	FALSE	Sometimes	Yes	TRUE	Handheld	No	Yes	4	2	3	5	2	2	2	3	2	3	2	5	5	5	5	5	.	.	.	.	.	.
7	42	56 to 65	Medium	FALSE	TRUE	FALSE	FALSE	FALSE	FALSE	100	Upland	FALSE	330	10	FALSE	FALSE	FALSE	FALSE	TRUE	Sometimes	Yes	FALSE	None	No	Not sure	2	2	2	3	3	3	3	3	3	3	3	3	2	2	3	2	2	2	1	2	5	5
8	40	36 to 45	Low	FALSE	TRUE	TRUE	FALSE	FALSE	FALSE	70	Hill	FALSE	800	2	FALSE	TRUE	FALSE	FALSE	FALSE	Always	No	FALSE	None	No	Yes	4	3	3	3	3	3	2	3	3	2	2	2	2	2	2	2	5	2	3	5	3	5
9	35	46 to 55	Medium	FALSE	TRUE	TRUE	FALSE	FALSE	FALSE	60	Upland	TRUE	400	16	FALSE	TRUE	FALSE	FALSE	FALSE	Always	Yes	FALSE	Handheld	Yes, ewes	Yes	4	2	2	5	2	2	2	2	2	2	2	5	5	5	2	2	.	.	.	.	.	.
10	27	56 to 65	Medium	FALSE	TRUE	TRUE	FALSE	FALSE	TRUE	20	Lowland	FALSE	190	2	FALSE	FALSE	FALSE	FALSE	TRUE	Usually	No	FALSE	None	No	No	2	3	3	3	2	2	1	1	1	1	1	3	1	1	3	3	2	1	3	3	2	3
11	35	46 to 55	Nil	TRUE	FALSE	FALSE	FALSE	FALSE	FALSE	25	Upland	FALSE	225	20	TRUE	FALSE	FALSE	FALSE	FALSE	Usually	No	FALSE	None	No	Not sure	3	3	3	3	3	3	3	3	3	3	3	3	3	3	3	3	3	2	3	5	2	5
12	35	46 to 55	Low	FALSE	FALSE	TRUE	FALSE	FALSE	FALSE	85	Hill	TRUE	750	4	TRUE	FALSE	FALSE	TRUE	FALSE	Always	Yes	FALSE	Handheld	No	Yes	4	3	.	.	.	.	.	5	2	3	2	2	2	2	2	5	2	5	2	2	2	5
13	27	56 to 65	Low	FALSE	TRUE	TRUE	TRUE	FALSE	FALSE	.	Hill	TRUE	450	3	TRUE	FALSE	FALSE	FALSE	TRUE	Usually	No	FALSE	Handheld	No	No	3	5	5	5	2	5	2	2	2	2	2	5	2	3	2	2	2	5	3	2	2	2
14	50	56 to 65	Medium	FALSE	TRUE	FALSE	FALSE	FALSE	TRUE	75	Lowland	TRUE	220	7	TRUE	FALSE	FALSE	FALSE	FALSE	Always	No	FALSE	Handheld	No	Not sure	4	5	5	5	2	2	2	2	2	2	2	5	5	2	2	5	5	5	5	3	2	2
15	38	56 to 65	Medium	FALSE	TRUE	TRUE	FALSE	FALSE	TRUE	30	Upland	FALSE	380	9	TRUE	FALSE	FALSE	TRUE	FALSE	Usually	No	FALSE	None	No	Not sure	3	3	3	3	3	3	3	3	3	3	3	3	3	3	3	3	3	3	3	2	2	5
16	30	36 to 45	Low	FALSE	TRUE	FALSE	FALSE	FALSE	FALSE	85	Lowland	FALSE	110	5	TRUE	FALSE	FALSE	FALSE	FALSE	Usually	No	FALSE	None	No	No	3	3	3	3	3	3	3	3	3	2	2	2	3	2	2	2	3	3	2	2	2	2
17	5	Under 25	Medium	FALSE	TRUE	TRUE	TRUE	FALSE	FALSE	75	Hill	TRUE	1200	10	TRUE	FALSE	FALSE	TRUE	FALSE	Always	No	FALSE	Handheld	No	.	4	5	2	2	2	2	2	2	2	2	2	5	2	2	2	2	3	3	2	3	2	2
18	42	56 to 65	Low	TRUE	FALSE	FALSE	FALSE	FALSE	FALSE	15	Lowland	FALSE	76	2	TRUE	FALSE	FALSE	FALSE	TRUE	Never	No	FALSE	None	No	No	3	2	2	5	2	3	2	2	2	5	3	5	2	2	5	2	5	2	3	5	5	2
19	35	56 to 65	Medium	FALSE	TRUE	TRUE	TRUE	FALSE	FALSE	50	Upland	FALSE	284	5	FALSE	FALSE	FALSE	FALSE	TRUE	Sometimes	No	FALSE	None	.	Not sure	3	3	3	3	3	3	2	3	3	2	2	2	2	2	2	2	2	2	2	2	2	2
20	35	26 to 35	Medium	FALSE	TRUE	TRUE	TRUE	FALSE	TRUE	55	Upland	TRUE	850	10	FALSE	FALSE	FALSE	TRUE	FALSE	Usually	Yes	TRUE	Handheld	Yes, both	Not applicable	5	2	2	2	2	2	3	2	3	3	2	2	2	2	3	2	3	2	2	2	2	2
21		Over 65		FALSE	FALSE	FALSE	FALSE	FALSE	FALSE	5		FALSE	100	0	TRUE	FALSE	FALSE	FALSE	FALSE	Never	No	FALSE	None	No	No	3	3	3	3	3	3	3	3	3	3	3	3	3	3	3	3	3	3	3	3	3	3
22	43	56 to 65	Nil	TRUE	FALSE	FALSE	FALSE	FALSE	FALSE	30	Upland	FALSE	300	10	TRUE	FALSE	FALSE	FALSE	FALSE	Sometimes	No	FALSE	None	No	No	4	.	.	.	.	.	.	.	.	.	.	.	.	.	.	.	2	2	3	5	2	2
23	30	46 to 55	Medium	FALSE	TRUE	TRUE	TRUE	FALSE	FALSE	60	Upland	FALSE	220	.	TRUE	FALSE	FALSE	FALSE	FALSE	Sometimes	No	FALSE	None	No	No	3	3	3	3	3	3	5	3	3	3	3	3	3	3	3	3	5	3	3	5	5	5
24	30	Over 65	Medium	FALSE	FALSE	TRUE	FALSE	FALSE	TRUE	40	.	FALSE	375	.	FALSE	FALSE	FALSE	FALSE	FALSE	Always	No	FALSE	None	Yes, both	Yes	5	2	2	2	2	2	2	2	2	2	2	2	2	2	2	2	2	2	2	2	2	2
25	40	56 to 65	Low	FALSE	TRUE	TRUE	FALSE	FALSE	FALSE	40	Hill	FALSE	200	2	TRUE	FALSE	FALSE	FALSE	FALSE	Always	No	FALSE	None	No	Yes	5	.	.	.	.	.	.	.	.	5	.	.	.	.	.	.	5	2	5	5	5	5
26	45	56 to 65	Nil	TRUE	FALSE	FALSE	FALSE	FALSE	FALSE	70	Upland	FALSE	470	2	TRUE	FALSE	FALSE	FALSE	TRUE	Sometimes	No	FALSE	.	.	.	2	3	2	2	2	2	2	2	2	2	2	3	3	2	2	3	2	2	2	2	2	2
27	40	56 to 65	Low	FALSE	TRUE	FALSE	FALSE	FALSE	FALSE	10	Upland	FALSE	200	5	TRUE	FALSE	FALSE	TRUE	FALSE	Usually	No	FALSE	None	No	Not sure	4	2	2	2	2	2	5	3	3	3	3	2	3	2	3	3	2	3	5	3	3	2
28	50	Over 65	Medium	FALSE	FALSE	FALSE	FALSE	FALSE	TRUE	25	Upland	FALSE	600	.	TRUE	FALSE	FALSE	FALSE	FALSE	Never	No	FALSE	None	No	No	1	1	3	1	1	1	5	1	1	1	1	2	3	3	3	1	5	2	2	5	5	3
29	40	36 to 45	Medium	FALSE	TRUE	TRUE	FALSE	FALSE	FALSE	50	Upland	TRUE	106	5	FALSE	TRUE	FALSE	FALSE	FALSE	Usually	Yes	TRUE	Handheld	Yes, ewes	Not applicable	5	2	2	2	2	2	2	3	3	2	2	2	2	2	3	2	2	5	5	3	2	2
30	38	Over 65	Low	FALSE	TRUE	TRUE	TRUE	FALSE	FALSE	85	Lowland	FALSE	97	.	TRUE	FALSE	FALSE	FALSE	TRUE	Never	No	FALSE	None	No	Yes	5	2	2	2	2	2	2	3	2	2	2	2	2	2	2	2	2	2	2	2	3	2
31	30	56 to 65	Low	FALSE	TRUE	TRUE	FALSE	FALSE	TRUE	30	Upland	FALSE	75	15	FALSE	FALSE	FALSE	FALSE	FALSE	Usually	No	FALSE	None	No	Not sure	4	2	2	2	5	5	2	2	2	3	3	2	2	2	3	2	2	2	2	2	3	2
32	40	56 to 65	Medium	FALSE	TRUE	TRUE	FALSE	FALSE	FALSE	55	Lowland	TRUE	460	6	FALSE	FALSE	FALSE	FALSE	TRUE	Sometimes	No	FALSE	Handheld	Yes, lambs	Not applicable	4	2	2	2	5	2	3	3	2	2	2	5	2	3	3	2	3	5	5	3	2	5
33	30	36 to 45	Medium	FALSE	TRUE	TRUE	TRUE	FALSE	FALSE	70	Upland	TRUE	420	4	TRUE	FALSE	FALSE	FALSE	FALSE	Sometimes	Yes	TRUE	Handheld	Yes, both	Not applicable	5	5	2	5	2	2	2	2	3	2	3	5	5	2	3	2	2	2	5	2	3	2
34	45	Over 65	Medium	FALSE	TRUE	TRUE	TRUE	FALSE	FALSE	.	Upland	FALSE	400	4	FALSE	FALSE	FALSE	FALSE	FALSE	Sometimes	Yes	FALSE	None	No	Yes	5	2	2	2	5	5	5	2	3	2	2	2	5	5	2	2	5	5	5	3	3	2
35	36	46 to 55	Low	FALSE	TRUE	TRUE	TRUE	FALSE	FALSE	95	Upland	FALSE	450	11	TRUE	FALSE	FALSE	FALSE	FALSE	Always	No	FALSE	None	No	Not sure	4	2	2	2	2	2	5	2	3	2	2	2	2	3	3	2	2	3	3	2	3	5
36	40	56 to 65	Low	TRUE	FALSE	FALSE	FALSE	FALSE	FALSE	60	Upland	TRUE	440	.	TRUE	FALSE	TRUE	FALSE	FALSE	Sometimes	No	FALSE	Handheld	.	Yes	4	3	2	3	2	2	2	2	5	2	3	5	5	2	2	2	2	2	3	2	3	2
37	40	56 to 65	Low	FALSE	TRUE	TRUE	FALSE	TRUE	FALSE	70	Hill	TRUE	1000	2	FALSE	FALSE	FALSE	TRUE	FALSE	Usually	No	FALSE	Handheld	No	Yes	4	5	2	2	3	2	2	3	2	2	3	5	2	3	5	5	5	3	2	2	5	2
38	55	Over 65	.	FALSE	FALSE	FALSE	FALSE	FALSE	FALSE	100	Upland	FALSE	1650	.	TRUE	FALSE	FALSE	FALSE	FALSE	Sometimes	Yes	FALSE	.	.	.	.	1	1	1	1	1	1	1	1	1	1	1	1	1	1	1	1	1	1	1	.	1
39	35	Over 65	Medium	FALSE	TRUE	FALSE	FALSE	FALSE	FALSE	50	.	FALSE	550	10	TRUE	FALSE	FALSE	TRUE	FALSE	Sometimes	Yes	FALSE	Handheld	Yes, ewes	Not sure	3	2	2	2	5	5	2	2	2	2	3	5	5	3	3	3	3	2	2	2	3	5
40	30	46 to 55	High	FALSE	TRUE	TRUE	TRUE	TRUE	FALSE	35	.	TRUE	550	5	TRUE	FALSE	FALSE	FALSE	TRUE	Always	Yes	FALSE	Static	Yes, both	Not applicable	4	2	2	5	3	2	2	3	2	5	2	5	5	2	2	5	2	2	2	3	3	5
41	34	46 to 55	Nil	TRUE	FALSE	FALSE	FALSE	FALSE	FALSE	25	Lowland	FALSE	60	10	TRUE	FALSE	TRUE	FALSE	FALSE	Sometimes	No	FALSE	None	No	No	2	3	3	3	3	3	3	3	3	3	3	3	3	3	3	3	2	2	2	2	2	5
42	19	46 to 55	Low	FALSE	FALSE	TRUE	FALSE	FALSE	FALSE	25	Lowland	FALSE	250	5	FALSE	FALSE	FALSE	FALSE	FALSE	Sometimes	Yes	FALSE	None	No	Yes	4	5	2	2	2	2	2	3	3	2	2	2	2	2	3	5	3	5	5	2	3	2
43	45	56 to 65	Low	TRUE	FALSE	FALSE	FALSE	FALSE	FALSE	25	Lowland	FALSE	70	10	TRUE	FALSE	FALSE	FALSE	FALSE	Sometimes	No	FALSE	None	No	Not sure	3	3	2	2	3	3	2	3	3	3	2	2	3	3	5	2	2	2	3	5	2	5
44	35	56 to 65	Medium	FALSE	TRUE	TRUE	FALSE	FALSE	FALSE	100	Upland	FALSE	120	1	FALSE	TRUE	FALSE	TRUE	FALSE	Sometimes	No	FALSE	None	Yes, ewes	.	3	3	3	3	3	2	2	2	2	3	3	2	2	3	3	3	3	3	2	3	2	2
45	20	36 to 45	Medium	FALSE	TRUE	TRUE	TRUE	FALSE	FALSE	85	Upland	TRUE	600	25	FALSE	TRUE	FALSE	FALSE	FALSE	Usually	Yes	FALSE	Handheld	Yes, both		4	2	2	2	5	5	2	1	1	2	3	2	2	2	2	2	3	2	2	2	3	2
46	30	46 to 55	Medium	FALSE	TRUE	FALSE	FALSE	TRUE	FALSE	50	Upland	FALSE	850	20	TRUE	FALSE	FALSE	FALSE	FALSE	Usually	No	FALSE	Handheld	No	Not sure	1	2	2	1	1	1	3	1	3	2	1	3	1	1	2	3	2	2	2	5	3	5
47	40	56 to 65	Medium	FALSE	TRUE	TRUE	TRUE	FALSE	FALSE	30	Upland	FALSE	150	5	TRUE	FALSE	FALSE	FALSE	FALSE	Never	No	FALSE	None	No	No	2	2	2	2	1	3	2	3	2	2	2	2	2	2	2	2	2	2	3	2	2	2
48	55	Over 65	Low	FALSE	TRUE	TRUE	TRUE	FALSE	FALSE	40	Upland	TRUE	210	.	TRUE	FALSE	FALSE	FALSE	FALSE	Always	No	FALSE	Handheld	Yes, both	.	3	2	2	2	3	3	3	3	3	5	3	2	3	3	3	5	3	5	2	2	2	5
49	45	56 to 65	Medium	FALSE	TRUE	TRUE	FALSE	FALSE	TRUE	35	Upland	TRUE	1400	14	TRUE	FALSE	FALSE	FALSE	FALSE	Sometimes	Yes	FALSE	Handheld	Yes, ewes	Not applicable	3	2	2	3	3	3	2	3	2	3	3	2	3	2	2	2	2	2	3	2	2	2
50	65	Over 65	Medium	TRUE	FALSE	FALSE	FALSE	FALSE	FALSE			FALSE	351	0	TRUE	FALSE	FALSE	FALSE	FALSE	Sometimes	No	FALSE	None	No	Not sure	3	3	3	3	3	2	2	3	2	3	3	2
51	40	36 to 45	Nil	TRUE	FALSE	FALSE	FALSE	FALSE	FALSE	100	Lowland		70	.	TRUE	FALSE	FALSE	FALSE	TRUE	Always	No	FALSE	None	Yes, lambs	.	3	3	3	3	3	3	3	3	2	3	3	3	2	2	2	3	2	3	3	5	2	2
52	40	56 to 65	Nil	FALSE	FALSE	TRUE	FALSE	FALSE	TRUE	100	Upland	FALSE	840	5	TRUE	FALSE	FALSE	FALSE	FALSE	Sometimes	No	FALSE	None	No	Not sure	3	3	3	3	3	3	3	3	3	3	3	3	3	3	3	3	2	2	3	2	2	2
53	25	46 to 55	Low	FALSE	TRUE	TRUE	FALSE	TRUE	FALSE	65	Upland	TRUE	811	2	FALSE	FALSE	FALSE	FALSE	FALSE	Sometimes	Yes	FALSE	Handheld	Yes, both	Not applicable	5	2	2	2	5	5	2	2	5	3	2	2	3	2	5	2	5	2	5	2	2	5
54	30	46 to 55	Medium	FALSE	TRUE	FALSE	TRUE	FALSE	FALSE	75	Upland	FALSE	700	10	FALSE	FALSE	FALSE	TRUE	FALSE	Always	No	FALSE	None	No	Not sure	4	5	2	5	2	5	5	2	.	5	5	5	5	2	2	5	2	5	2	5	2	5
55	45	56 to 65	Medium	FALSE	TRUE	TRUE	TRUE	FALSE	FALSE	90	Hill	TRUE	1750	3	FALSE	FALSE	FALSE	FALSE	FALSE	Never	Yes	FALSE	Handheld	No	Not sure	4	5	5	5	3	2	5	2	2	5	2	5	5	5	5	5	2	5	5	5	5	5
56	15	46 to 55	Medium	FALSE	TRUE	TRUE	TRUE	TRUE	FALSE	60	Lowland	FALSE	350	.	FALSE	FALSE	FALSE	TRUE	FALSE	Sometimes	Yes	FALSE	None	No	Not sure	4	3	3	2	2	2	2	3	2	3	3	2	2	2	2	2	2	2	2	2	2	2
57	30	46 to 55	Medium	FALSE	FALSE	TRUE	FALSE	FALSE	TRUE	50	Upland	FALSE	550	5	TRUE	FALSE	FALSE	FALSE	FALSE	Usually	No	FALSE	None	No	Not sure	3	2	2	2	2	2	3	3	3	2	3	3	2	2	2	5	2	2	2	3	2	5
58	8	Under 25	Low	FALSE	FALSE	TRUE	FALSE	FALSE	FALSE	70		FALSE	1100	3	TRUE	FALSE	FALSE	FALSE	FALSE	Always	Yes	FALSE		No	No	1	3	3	3	3	3	3	3	3	3	3	3	3	3	3	3	3	3	3	3	3	3
59	20	36 to 45	Medium	FALSE	TRUE	TRUE	TRUE	FALSE	FALSE	75	Upland	TRUE	4400	.	TRUE	FALSE	FALSE	FALSE	FALSE	Usually	Yes	FALSE	Handheld	No	Not sure	3	5	2	2	2	3	2	2	5	2	2	2	2	3	5	5	2	5	2	2	5	5
60	54	Over 65	Nil	TRUE	FALSE	FALSE	FALSE	FALSE	FALSE	5	Lowland	FALSE	180	.	TRUE	FALSE	FALSE	FALSE	FALSE	.	.	FALSE	.	.	.	.	3	3	3	2	3	3	3	3	3	3	2	2	3	3	3	3	2	2	3	3	3
61	40	56 to 65	Medium	FALSE	TRUE	TRUE	TRUE	FALSE	FALSE	50	Upland	FALSE	119	10	FALSE	FALSE	FALSE	TRUE	FALSE	Usually	No	FALSE	None	No	No	4	3	3	2	2	3	2	3	3	3	3	3	3	3	3	3	3	3	2	2	2	2
62	32	46 to 55	Low	FALSE	FALSE	TRUE	FALSE	FALSE	FALSE	100	Upland	FALSE	1150	15	TRUE	FALSE	FALSE	FALSE	FALSE	Sometimes	No	FALSE	Handheld	No	Yes	3	1	2	2	2	1	3	3	2	2	2	2	2	3	3	2	5	3	2	2	3	2
63	50	Over 65	Nil	TRUE	FALSE	FALSE	FALSE	FALSE	FALSE	50	.	FALSE	400	3	TRUE	FALSE	FALSE	FALSE	TRUE	Usually	Yes	FALSE	Handheld	No	No	4	3	3	3	3	3	3	nn	3	2	2	3	3	3	3	3	2	2	2	2	2	2
64	50	Over 65	Medium	FALSE	TRUE	TRUE	FALSE	FALSE	FALSE	100	Upland	FALSE	300	2	TRUE	FALSE	FALSE	FALSE	FALSE	Always	No	FALSE	Both	Yes, lambs	Not applicable	5	5	5	5	3	3	3	1	5	2	3	5	5	5	5	3	5	5	5	2	1	5
65	38	46 to 55	Low	FALSE	FALSE	TRUE	FALSE	FALSE	FALSE	30	Lowland	FALSE	555	2	TRUE	FALSE	FALSE	FALSE	FALSE	Always	No	FALSE	None	No	Not sure	1	1	1	1	1	1	1	1	1	1	1	2	1	1	1	1	3	2	1	5	5	5
66	30	46 to 55	Low	FALSE	TRUE	TRUE	FALSE	FALSE	FALSE	50	Lowland	FALSE	110	.	TRUE	FALSE	FALSE	FALSE	FALSE	Always	Yes	FALSE	None	No	Not sure	2	3	3	3	2	2	5	2	2	2	2	2	2	2	2	2	2	5	2	2	2	2
67	40	46 to 55	Medium	FALSE	TRUE	FALSE	FALSE	FALSE	FALSE	70	Upland	FALSE	800	.	TRUE	FALSE	FALSE	FALSE	FALSE	Always	No	FALSE	None	No	Yes	3	2	2	2	2	2	5	2	3	2	3	5	2	3	2	2	5	3	3	5	3	5
68	40	56 to 65	Medium	FALSE	TRUE	TRUE	FALSE	FALSE	FALSE	90	Hill	TRUE	1200	10	TRUE	FALSE	FALSE	FALSE	FALSE	Always	No	FALSE	Handheld	Yes, both	Not applicable	4	2	2	2	2	2	3	3	3	2	2	2	2	3	3	2	2	3	2	3	2	2
69	40	56 to 65		FALSE	TRUE	TRUE	FALSE	FALSE	FALSE	50	Hill	TRUE	600	8	FALSE	TRUE	FALSE	TRUE	FALSE	Always	Yes	FALSE	Handheld	No	No	2	2	5	2	3		2	2	2	5	2	3	3	2	5	5	5	5	2	5	2	5
70	16	36 to 45	Medium	FALSE	TRUE	TRUE	TRUE	FALSE	FALSE	30	Lowland	TRUE	100	5	FALSE	FALSE	FALSE	FALSE	FALSE	Sometimes	No	FALSE	Handheld	Yes, ewes	Not applicable	5	2	2	2	5	5	3	3	2	5	5	5	5	2	.	2	3	5	3	2	2	2
71	45	46 to 55	Low	FALSE	TRUE	TRUE	FALSE	FALSE	FALSE	100	Hill	FALSE	800	.	FALSE	FALSE	FALSE	FALSE	FALSE	Sometimes	Yes	FALSE	None	No	Not sure	3	3	3	3	2	2	3	3	2	2	2	2	2	2	3	2	2	2	2	2	2	5
72	60	56 to 65	Nil	TRUE	FALSE	FALSE	FALSE	FALSE	FALSE	50	Hill	FALSE	600	.	FALSE	FALSE	FALSE	FALSE	TRUE	Never	No	FALSE	None	No	No	4	3	3	3	3	3	3	3	3	3	3	3	3	3	3	3	3	3	3	3	3	3
73	40	Over 65	Medium	FALSE	TRUE	FALSE	FALSE	FALSE	FALSE	40	Lowland	FALSE	300	5	FALSE	FALSE	FALSE	FALSE	FALSE	Always	Yes	FALSE	Handheld	Yes, ewes	Yes	.	3	3	3	3	3	3	3	3	3	3	2	2	.	2	5	.	.	.	.	.	5
74	40	46 to 55	Nil	FALSE	TRUE	TRUE	FALSE	FALSE	FALSE	50	Lowland	FALSE	150	5	TRUE	FALSE	FALSE	TRUE	FALSE	Never	No	FALSE	None	Yes, both	Not sure	4	3	2	2	2	3	5	2	3	3	3	5	5	3	2	.	2	3	2	3	2	2
75	40	56 to 65	Medium	FALSE	TRUE	TRUE	FALSE	FALSE	FALSE	90	Lowland	FALSE	80	10	TRUE	FALSE	FALSE	FALSE	FALSE	Never	No	FALSE	None	No	Yes	4	2	2	5	5	5	2	2	2	2	2	2	5	5	5	3	2	2	5	2	2	2
76	35	46 to 55	Medium	FALSE	TRUE	TRUE	FALSE	FALSE	FALSE	30	Lowland	FALSE	1100	15	FALSE	TRUE	FALSE	TRUE	FALSE	Always	Yes	FALSE	None	No	Yes	3	2	2	2	2	5	2	2	2	3	3	2	2	2	3	2	2	2	5	2	3	2
77	30	46 to 55	Medium	FALSE	TRUE	TRUE	FALSE	FALSE	FALSE	40	Lowland	FALSE	250	5	TRUE	FALSE	FALSE	FALSE	FALSE	Sometimes	Yes	FALSE	Handheld	Yes, both	Not applicable	5	2	2	5	2	3	3	2	3	2	2	2	5	3	3	5	3	3	3	3	2	2
78		56 to 65	Low	FALSE	TRUE	TRUE	TRUE	FALSE	FALSE	50		FALSE	140	0	TRUE	FALSE	FALSE	FALSE	FALSE	Sometimes	No	FALSE	None	No	No	3	3	3	3	3	2	2	3	2	3	3	2	2	2	3	3	2	2	3	2	2	2
79	35	46 to 55	Medium	FALSE	TRUE	TRUE	TRUE	FALSE	FALSE	70	Upland	FALSE	300	2	TRUE	FALSE	FALSE	FALSE	FALSE	Usually	No	FALSE	None	No	.	4	2	2	3	2	2	3	2	5	2	2	2	5	2	2	2	2	2	2	2	3	2
80	.	.	Medium	FALSE	TRUE	TRUE	FALSE	FALSE	FALSE	80	Lowland									Sometimes	Yes	FALSE	Handheld	No	.	3	5	5	2	2	2	5	3	2	2	3	5
81	40	56 to 65	High	FALSE	TRUE	TRUE	FALSE	TRUE	FALSE	75		TRUE	200	10	FALSE	FALSE	FALSE	FALSE	TRUE	Sometimes	No	FALSE	Handheld	Yes, lambs	Not sure	4	2	2	2	2	2	5	3	3	2	2	2	2	2	2	2	2	2	2	3	3	2
82	20	36 to 45	Medium	FALSE	TRUE	TRUE	FALSE	FALSE	TRUE	30	Upland	FALSE	120	4	FALSE	FALSE	FALSE	FALSE	FALSE	Usually	Yes	FALSE	None	No	Not sure	3	5	5	5	2	2	2	3	3	3	3	2	2	5	3	2	3	3	2	3	3	3
83	15	26 to 35	Medium	FALSE	TRUE	TRUE	FALSE	FALSE	FALSE	65	Hill	TRUE	280	2	TRUE	FALSE	FALSE	TRUE	FALSE	Sometimes	No	FALSE	Handheld	Yes, both	Not applicable	5	3	2	2	2	2	5	2	2	3	2	2	3	2	2	5	3	2	5	2	2	5
84	45	56 to 65	Medium	FALSE	TRUE	TRUE	TRUE	FALSE	FALSE	100	Upland	TRUE	260	10	FALSE	FALSE	FALSE	TRUE	FALSE	Always	Yes	FALSE	Handheld	Yes, both	Not applicable	4	5	2	2	2	2	2	3	2	2	2	5	5	2	2	2	2	3	2	3	2	2
85	50	Over 65	Medium	FALSE	TRUE	TRUE	FALSE	FALSE	FALSE	50	Upland	FALSE	800	2	TRUE	FALSE	FALSE	TRUE	FALSE	Usually	Yes	FALSE	None	No	Not sure	1	1	1	1	1	1	1	1	1	5	.	5	.	5	1	.	.	.	1	5	.	.
86	30	46 to 55	Medium	FALSE	TRUE	TRUE	TRUE	FALSE	TRUE	75	Hill	TRUE	2000	.	FALSE	FALSE	FALSE	FALSE	FALSE	Usually	Yes	FALSE	Handheld	No	Not sure	1	2	2	2	2	2	2	2	2	2	3	2	2	2	5	5	5	3	3	5	5	5
87	40	56 to 65	Medium	FALSE	TRUE	TRUE	TRUE	TRUE	FALSE	25	Upland	TRUE	600	10	TRUE	FALSE	FALSE	FALSE	FALSE	Usually	Yes	FALSE	Handheld	No	Yes	4	2	3	3	3	3	3	2	3	3	3	3	2	3	3	3	2	2	3	2	2	2
88	50	Over 65	Nil	TRUE	FALSE	FALSE	FALSE	FALSE	FALSE	50	Upland	FALSE	140	1	TRUE	FALSE	FALSE	FALSE	FALSE	Sometimes	No	FALSE	None	No	Not applicable	1	1	1	1	1	1	3	3	3	1	1	3
89	6	26 to 35	Medium	FALSE	TRUE	TRUE	TRUE	TRUE	FALSE	10	Lowland	TRUE	100	35	FALSE	TRUE	FALSE	TRUE	FALSE	Usually	No	FALSE	None	No	Not sure	5	2	2	2	5	5	5	1	2	3	3	5	3	3	2	5	3	2	5	3	2	3
90	50	56 to 65	Medium	FALSE	TRUE	FALSE	FALSE	FALSE	FALSE	100	Upland		1000	3	FALSE	FALSE	FALSE	FALSE	TRUE	Always	Yes	FALSE	None	Yes, both	.	2	2	2	2	2	2	2	2	2	2	2	2	2	2	2	2	2	2	2	2	2	2
91	25	46 to 55	Medium	FALSE	TRUE	TRUE	FALSE	FALSE	TRUE	2	Lowland	FALSE	120	1	TRUE	FALSE	FALSE	FALSE	FALSE	Never	No	FALSE	None	No	Not sure	5	5	5	5	1	1	5	3	3	2	3	2	5	2	2	2	3	5	5	2	3	2
92	45	56 to 65	Medium	FALSE	FALSE	FALSE	FALSE	FALSE	TRUE	60	Upland	TRUE	1450	1	TRUE	FALSE	FALSE	FALSE	FALSE	Usually	Yes	FALSE	Handheld	Yes, both	Not applicable	5	5	5	5	2	2	5	2	2	5	2	2	2	3	3	5	2	5	2	5	3	5
93	15	56 to 65	Medium	FALSE	TRUE	TRUE	FALSE	FALSE	TRUE	20	Hill	FALSE	42	10	FALSE	FALSE	FALSE	FALSE	TRUE	Never	No	FALSE	None	No	No	3	2	2	2	2	2	2	2	2	2	3	3	2	2	2	2	2	2	2	2	2	2
94	20	36 to 45	Medium	FALSE	TRUE	TRUE	TRUE	TRUE	FALSE	60	Upland	TRUE	600	2	FALSE	FALSE	FALSE	TRUE	FALSE	Usually	Yes	TRUE	Handheld	Yes, ewes	Not applicable	4	5	5	2	2	2	3	3	5	2	2	2	3	2	5	2	2	2	3	2	3	2
95	40	46 to 55	Nil	TRUE	FALSE	FALSE	FALSE	FALSE	FALSE	70	Lowland	FALSE	800	6	TRUE	FALSE	FALSE	FALSE	FALSE	Always	Yes	FALSE	None	No	Not sure	3	.	.	.	.	.	.	.	.	.	.	.	.	.	.	.	5	2	1	5	5	.
96	35	46 to 55	Low	FALSE	FALSE	TRUE	FALSE	FALSE	FALSE	90	Upland	TRUE	620	2	TRUE	FALSE	FALSE	FALSE	FALSE	Sometimes	No	FALSE	Handheld	No	Not applicable	4	5	5	5	2	3	5	5	5	5	2	2	2	2	2	2	2	2	3	2	3	5
97	30	46 to 55	Low	FALSE	TRUE	TRUE	FALSE	FALSE	FALSE	30	Upland	FALSE	900	20	TRUE	FALSE	FALSE	FALSE	FALSE	Usually	No	FALSE	None	No	Yes	3	2	5	5	2	2	5	2	2	2	2	5	2	2	2	5	5	2	3	3	2	3
98	50	Over 65	Low	FALSE	TRUE	FALSE	FALSE	FALSE	FALSE	50	Hill	FALSE	400	2	TRUE	FALSE	FALSE	FALSE	TRUE	Never	No	FALSE	None	No	Not sure	2	2	2	2	2	2	2	1	1	2	2	2	2	2	2	2	5	3	2	5	5	3
99	70	Over 65	Low	FALSE	TRUE	TRUE	FALSE	FALSE	FALSE	30	Lowland	FALSE	940	.	TRUE	FALSE	FALSE	FALSE	FALSE	Sometimes	No	FALSE	None	No	Not sure	3	.	.	.	.	.	2	.	.	.	.	2	2	.	.	.	3	2	3	2	2	2
100	40	46 to 55	Medium	FALSE	TRUE	FALSE	FALSE	FALSE	FALSE	80	Upland	FALSE	800	1	TRUE	FALSE	FALSE	FALSE	FALSE	Always	No	FALSE	None	No	No	1	3	3	3	3	3	3	3	3	3	3	3	3	3	3	3	3	3	3	2	3	3
101	42	Over 65	Low	TRUE	FALSE	FALSE	FALSE	FALSE	FALSE	30	Upland	TRUE	730	2	TRUE	FALSE	FALSE	FALSE	FALSE	Always	Yes	FALSE	Handheld	No	No	4	2	2	3	3	3	2	2	2	3	3	2	2	2	2	3	2	2	2	2	2	3
102	15	Over 65	Nil	TRUE	FALSE	FALSE	FALSE	FALSE	FALSE	50	Lowland	FALSE	45	.	TRUE	FALSE	FALSE	FALSE	FALSE	Sometimes	No	FALSE	None	No	No	1	2	3	3	3	3	3	3	3	3	3	3	3	3	3	3	2	2	3	5	2	2
103	20	Under 25	Medium	FALSE	TRUE	TRUE	TRUE	TRUE	FALSE	40	Lowland	TRUE	220	2	TRUE	FALSE	FALSE	TRUE	FALSE	Usually	No	FALSE	Handheld	Yes, both	Not applicable	5	5	5	5	5	5	2	2	2	5	2	2	2	2	2	2	2	3	2	2	2	2
104	26	36 to 45	Medium	FALSE	TRUE	TRUE	TRUE	FALSE	TRUE	10	Upland	TRUE	2500	2	TRUE	FALSE	FALSE	TRUE	FALSE	Sometimes	No	FALSE	Handheld	No	Not sure	3	5	5	5	3	3	5	2	2	2	3	2	2	3	2	2	2	2	3	2	3	2
105	37	36 to 45	Medium	FALSE	TRUE	TRUE	FALSE	FALSE	TRUE	65	Upland	FALSE	260	10	TRUE	TRUE	FALSE	FALSE	FALSE	Sometimes	No	FALSE	.	No	Yes	4	3	3	3	2	2	2	3	3	3	.	.	2	2	2	2	2	2	3	2	2	2
106	15	36 to 45	Medium	FALSE	FALSE	TRUE	FALSE	FALSE	FALSE	60	Upland	FALSE	250	10						.	No	FALSE	None	No	Not sure	3	2	2	2	2	2	2	3	2	2	3	3	2	3	2	2	2	3	3	5	2	2
107	15	46 to 55	Medium	FALSE	TRUE	TRUE	TRUE	FALSE	FALSE	80	Upland	FALSE	170	.	TRUE	FALSE	FALSE	FALSE	FALSE	Usually	No	FALSE	None	No	Not sure	3	2	2	2	3	3	2	3	3	3	3	2	3	3	2	2	2	2	3	2	3	3
108	25	36 to 45	Low	FALSE	TRUE	FALSE	TRUE	FALSE	FALSE	60	Upland	TRUE	2500	12	FALSE	FALSE	FALSE	TRUE	FALSE	Sometimes	Yes	FALSE	Handheld	No	Yes	2	2	2	2	2	2	2	3	2	2	2	3	3	3	2	2	2	2	2	2	3	3
109	40	46 to 55	Low	TRUE	FALSE	FALSE	FALSE	FALSE	FALSE	100	.	TRUE	800	2	TRUE	FALSE	FALSE	FALSE	FALSE	Usually	No	FALSE	Handheld	Yes, ewes	.	4	5	2	2	3	3	3	2	1	2	3	2	2	3	3	5	.	.	.	.	.	.
110	40	56 to 65	Nil	TRUE	FALSE	FALSE	FALSE	FALSE	FALSE	60	Upland	FALSE	500	10	TRUE	FALSE	FALSE	FALSE	FALSE	Always	No	FALSE	None	No	Not sure	3	2	3	3	3	2	2	3	1	3	2	3	2	3	3	5	2	3	3	3	3	3
111	50	Over 65	Nil	TRUE	FALSE	FALSE	FALSE	FALSE	FALSE	50	Upland	FALSE	210	10	TRUE	FALSE	FALSE	FALSE	FALSE	Usually	No	FALSE	None	No	Not sure	4	2	2	2	2	2	2	2	2	2	2	2	2	2	2	2	2	2	2	5	2	2
112	20	26 to 35	Medium	FALSE	TRUE	TRUE	FALSE	FALSE	FALSE	50	Upland	FALSE	700	2	TRUE	FALSE	FALSE	FALSE	FALSE	Sometimes	No	FALSE	Handheld	Yes, both	Not applicable	4	2	2	2	3	3	3	3	2	3	3	2	2	3	2	5	2	2	2	3	3	2
113	45	56 to 65	Low	FALSE	TRUE	TRUE	TRUE	FALSE	FALSE	80	Hill	TRUE	750	.	FALSE	FALSE	FALSE	FALSE	TRUE	Sometimes	No	FALSE	Handheld	Yes, both	Yes	5	2	2	2	2	2	3	3	2	2	2	2	2	2	3	5	2	2	3	2	3	5
114	5	Under 25	Medium	FALSE	TRUE	TRUE	TRUE	FALSE	FALSE	80	Upland	TRUE	1100	10	FALSE	FALSE	FALSE	TRUE	FALSE	Usually	No	TRUE	Handheld	No	Yes	3	2	5	2	5	5	5	1	3	2	5	5	5	5	2	5	3	3	2	2	5	3
115	40	56 to 65	Medium	FALSE	TRUE	TRUE	FALSE	FALSE	FALSE	60	Upland	TRUE	600	.	FALSE	FALSE	FALSE	FALSE	FALSE	Sometimes	Yes	FALSE	Handheld	No	Yes	5	2	2	2	2	2	2	2	2	2	2	5	5	2	.	2	2	2	2	2	2	5
116	40	Over 65	Low	TRUE	FALSE	FALSE	FALSE	FALSE	FALSE	50	Upland	FALSE	520	10	TRUE	FALSE	FALSE	FALSE	TRUE	Usually	Yes	FALSE	None	No	Not sure	1	2	2	2	1	1	2	2	2	.	2	2	1	1	2	2	5	2	2	2	5	3
117	9	26 to 35	Medium	FALSE	TRUE	TRUE	TRUE	FALSE	FALSE	60	Hill	TRUE	830	8	FALSE	FALSE	FALSE	FALSE	FALSE	Usually	No	FALSE	Handheld	Yes, both	Not applicable	5	5	5	5	3	3	5	2	2	2	2	2	2	5	3	5	2	2	5	2	2	5
118	40	56 to 65	Low	FALSE	TRUE	TRUE	FALSE	FALSE	FALSE	100	Upland	FALSE	600	5	TRUE	FALSE	FALSE	FALSE	FALSE	Sometimes	No	FALSE	None	No	No	4	5	5	5	2	2	5	2	2	2	2	2	2	2	2	2	5	2	2	5	3	3
119	63	Over 65	Low	TRUE	FALSE	FALSE	FALSE	FALSE	FALSE	70	Upland	TRUE	1500	4	TRUE	FALSE	FALSE	FALSE	FALSE	Never	No	FALSE	Handheld	No	Not sure	3	3	3	3	3	3	3	3	2	3	3	5	5	3	3	2	3	5	2	3	2	5
120	35	46 to 55	Medium	FALSE	TRUE	TRUE	FALSE	FALSE	TRUE	30	Lowland	TRUE	500	5	TRUE	FALSE	FALSE	TRUE	FALSE	Sometimes	Yes	FALSE	Handheld	No	.	4	5	5	5	3	3	5	2	2	2	2	5	2	3	2	2	2	2	5	2	2	2
121	35	46 to 55	Low	FALSE	TRUE	TRUE	FALSE	FALSE	FALSE	5	Upland	TRUE	1250	10	FALSE	TRUE	FALSE	TRUE	FALSE	Sometimes	No	TRUE	Handheld	No	No	1	5	5	5	2	3	2	3	5	5	3	2	2	3	2	5	5	2	2	5	3	5
122	45	56 to 65	Low	FALSE	TRUE	TRUE	FALSE	FALSE	FALSE	40	Hill	FALSE	1100	.	TRUE	FALSE	FALSE	FALSE	FALSE	Always	No	FALSE	Handheld	No	Yes	5	5	5	5	5	5	5	5	5	3	2	5	5	5	1	3	2	3	5	1	3	5
123	45	56 to 65	High	FALSE	TRUE	TRUE	FALSE	FALSE	FALSE	50	Upland	TRUE	900	3	TRUE	TRUE	FALSE	FALSE	FALSE	Always	Yes	TRUE	Both	Yes, both	Not applicable	5	2	2	2	2	3	3	2	5	2	2	5	2	2	3	2	2	5	5	2	3	2
124	20	56 to 65	Low	FALSE	TRUE	TRUE	TRUE	FALSE	FALSE	50	Upland	TRUE	280	4	TRUE	FALSE	FALSE	FALSE	TRUE	Never	No	FALSE	Handheld	No	Yes	4	2	2	2	3	3	5	2	2	3	3	2	3	3	3	2	2	2	2	2	3	2
125	.	26 to 35	Low	FALSE	FALSE	FALSE	FALSE	FALSE	FALSE	25	.	FALSE	190	10	FALSE	FALSE	FALSE	TRUE	FALSE	Usually	Yes	FALSE	None	No	Yes	3	3	.	.	.	2	2	.	3	.	.	2	2	2	3	.	.	.	.	2	3	2
126	40	46 to 55	Medium	FALSE	TRUE	TRUE	TRUE	FALSE	TRUE	40	Upland	TRUE	1000	1	TRUE	FALSE	FALSE	FALSE	FALSE	Usually	No	FALSE		No	Yes	4	5	5	5	5	5		1	3	5	5	5	5	3	3	5	5	5	5	5	3	5
127	.	.	.	FALSE	FALSE	FALSE	FALSE	FALSE	FALSE	.	.	FALSE	.	.						.	.	FALSE	.	.	.	.	.	.	.	.	.	.	.	.	.	.	.	.	.	.	.	.	.	.	.	.	.
128	40	56 to 65	Medium	FALSE	TRUE	TRUE	FALSE	TRUE	FALSE	65	Upland	TRUE	1100	5	FALSE	TRUE	FALSE	FALSE	FALSE	Always	Yes	FALSE	Handheld	Yes, both	Yes	5	2	2	5	5	5	2	5	5	5	5	5	2	5	2	2	2	5	5	2	3	5
129	35	46 to 55	Medium	FALSE	TRUE	TRUE	TRUE	FALSE	FALSE	50	Upland	FALSE	620	1	FALSE	TRUE	FALSE	TRUE	FALSE	Always	No	TRUE	Handheld	Yes, both	Not applicable	5	5	5	5	2	2	3	1	3	5	3	2	3	5	2	2	2	5	5	5	2	2
130	40	36 to 45	Low	FALSE	FALSE	FALSE	FALSE	FALSE	FALSE	50	Upland	TRUE	1400	4	TRUE	FALSE	FALSE	FALSE	FALSE	Sometimes	No	FALSE	.	No	Yes	3	3	3	2	3	3	2	2	2	2	3	3	2	3	3	3	.	2	2	2	.	2
131	45	56 to 65	Medium	FALSE	TRUE	TRUE	TRUE	FALSE	FALSE	80	Hill	TRUE	900	2	TRUE	FALSE	FALSE	FALSE	FALSE	Always	No	FALSE	Handheld	Yes, ewes	Not applicable	4	2	1	3	2	2	5	3	1	2	3	2	2	5	3	2	5	3	2	5	2	5
132	20	56 to 65	Medium	FALSE	FALSE	TRUE	FALSE	FALSE	FALSE	50	Lowland	TRUE	600	8	TRUE	FALSE	FALSE	FALSE	FALSE	Usually	Yes	FALSE	Handheld	No	Not sure	4	2	2	2	2	2	2	2	2	2	2	2	2	2	2	2	3	2	2	3	3	3
133	20	36 to 45	Medium	FALSE	TRUE	TRUE	TRUE	FALSE	FALSE	50	Upland	FALSE	650	.	TRUE	FALSE	FALSE	FALSE	FALSE	Sometimes	No	FALSE	None	No	No	3	5	5	5	2	2	5	1	3	3	3	2	2	3	3	3	2	2	3	2	2	3
134	30	36 to 45	Low	FALSE	TRUE	TRUE	FALSE	FALSE	FALSE	90	Lowland	FALSE	1150	2	FALSE	FALSE	FALSE	TRUE	FALSE	Always	Yes	FALSE	None	No	Yes	4	5	5	5	5	2	5	1	3	5	2	2	5	2	5	5	1	5	5	3	3	5
135	25	36 to 45	Medium	FALSE	TRUE	FALSE	FALSE	FALSE	TRUE	30	Upland	TRUE	310	5	TRUE	FALSE	FALSE	TRUE	FALSE	Always	Yes	TRUE	Handheld	Yes, both	Not applicable	5	5	5	5	5	5	5	2	5	5	5	5	5	5	2	5	2	5	5	2	3	5
136	50	56 to 65	Low	FALSE	TRUE	FALSE	FALSE	FALSE	FALSE	40	Upland	FALSE	750	.	TRUE	FALSE	FALSE	FALSE	FALSE	Sometimes	No	FALSE	.	No	Not sure	3	3	2	2	2	2	1	2	1	2	3	2	2	3	3	2	2	3	2	1	2	2
137	15	36 to 45	Medium	FALSE	TRUE	TRUE	TRUE	FALSE	FALSE	40	Upland	TRUE	550	10	FALSE	FALSE	FALSE	TRUE	FALSE	Always	Yes	FALSE	Handheld	Yes, lambs	Yes	4	3	2	5	2	2	2	3	2	2	2	2	2	3	2	2	3	5	5	3	1	2
138	50	56 to 65	Medium	FALSE	TRUE	TRUE	TRUE	TRUE	TRUE	90	Hill	TRUE	250	5	TRUE	FALSE	FALSE	FALSE	FALSE	Never	No	FALSE	None	No	Not applicable	1	3	1	3	3	2	3	3	3	3	.	2	2	3	3	2	3	2	3	2	2	3
139	20	36 to 45	Medium	FALSE	TRUE	TRUE	TRUE	TRUE	FALSE	30	Upland	TRUE	1050	5	FALSE	FALSE	TRUE	TRUE	FALSE	Sometimes	Yes	TRUE	Handheld	Yes, ewes	Yes	4	2	2	2	2	2	2	1	3	5	2	5	2	2	3	2	2	2	5	3	5	2
140	40	46 to 55	Nil	TRUE	FALSE	FALSE	FALSE	FALSE	FALSE	45	Upland	FALSE	230	2	FALSE	FALSE	FALSE	FALSE	FALSE	Sometimes	No	FALSE	None	No	Not sure	5	2	2	2	5	2	2	2	3	2	2	2	2	3	2	2	2	2	2	5	5	5
141	8	26 to 35	Medium	FALSE	TRUE	TRUE	TRUE	FALSE	TRUE	30	Upland	FALSE	146	3	FALSE	FALSE	FALSE	FALSE	FALSE	Sometimes	Yes	FALSE	None	No	Not sure	4	2	5	2	3	2	5	3	2	2	2	3	2	2	3	2	5	2	3	5	2	3
142	10	Under 25	Medium	FALSE	TRUE	TRUE	TRUE	FALSE	FALSE	90	Lowland	FALSE	1700	20	FALSE	TRUE	FALSE	FALSE	FALSE	Usually	Yes	TRUE	Handheld	No	Yes	3	2	2	2	2	2	2	3	2	2	3	2	2	3	3	2	2	2	2	2	3	2
143	16	26 to 35	High	FALSE	TRUE	TRUE	TRUE	FALSE	FALSE	80	Hill	TRUE	2000	3	FALSE	TRUE	FALSE	TRUE	FALSE	Always	No	FALSE	Handheld	Yes, ewes	Not applicable	5	2	2	2	2	5	2	2	3	2	1	3	2	2	2	2	2	2	2	2	2	5
144	25	46 to 55	Medium	FALSE	TRUE	TRUE	TRUE	TRUE	FALSE	90	Lowland	TRUE	1700	10	TRUE	TRUE	FALSE	FALSE	FALSE	Sometimes	Yes	TRUE	Handheld	No	Yes	4	2	2	2	2	2	3	2	2	2	5	5	5	2	2	2	5	5	2	5	3	5
145	50	46 to 55	Medium	FALSE	TRUE	TRUE	TRUE	TRUE	FALSE	50	.	FALSE	300	.	FALSE	FALSE	FALSE	TRUE	FALSE	Sometimes	No	FALSE	Handheld	No	Yes	4	2	3	2	3	2	2	2	2	3	3	3	2	3	3	2	3	2	3	2	3	2
146	40	36 to 45	Medium	FALSE	TRUE	TRUE	TRUE	FALSE	FALSE	45	Lowland	TRUE	400	2	TRUE	FALSE	FALSE	TRUE	FALSE	Sometimes	No	FALSE	Handheld	No	Yes	4	2	2	2	2	2	2	3	2	2	2	2	2	2	3	5	2	2	3	2	3	2
147	27	Over 65	Low	FALSE	TRUE	TRUE	FALSE	FALSE	FALSE	50	Lowland	FALSE		3	TRUE	FALSE	FALSE	FALSE	FALSE	Sometimes	No	FALSE	None	No	No	3	5	5	5	2	2	5	1	2	2	2	5	5	3	2	3	2	2	2	2	5	5
148	30	46 to 55	Medium	FALSE	TRUE	TRUE	FALSE	FALSE	FALSE	25	Upland	TRUE	230	12	FALSE	FALSE	FALSE	TRUE	FALSE	Sometimes	Yes	FALSE	Handheld	Yes, ewes	Not applicable	5	5	2	2	5	5	2	2	2	2	2	2	2	2	3	2	2	2	2	2	2	2
149	48	56 to 65	Medium	FALSE	TRUE	TRUE	FALSE	FALSE	FALSE	60	Upland	FALSE	.	.	TRUE	FALSE	FALSE	FALSE	FALSE	.	.	FALSE	.	.	.	.	3	3	3	3	3	5	3	3	3	3	2	3	3	3	2	3	3	2	2	2	3
150	50	56 to 65	Nil	TRUE	FALSE	FALSE	FALSE	FALSE	FALSE	30	Lowland	FALSE	0	.	TRUE	FALSE	FALSE	FALSE	FALSE	Sometimes	.	FALSE	.	No	No	5	.	.	.	.	.	.	.	.	.	.	.	.	.	.	.	.	.	.	.	.	.
151	.	Over 65	Medium	FALSE	TRUE	TRUE	TRUE	FALSE	FALSE	12	Upland	TRUE	203	2	TRUE	FALSE	FALSE	FALSE	FALSE	Sometimes	No	FALSE	Handheld	No	Not sure	3	3	3	3	3	3	3	3	3	3	3	3	2	2	2	2	2	2	2	5	3	2
152	20	26 to 35	Medium	FALSE	TRUE	TRUE	TRUE	FALSE	TRUE	40	Hill	TRUE	300	5	FALSE	TRUE	FALSE	TRUE	FALSE	Always	Yes	FALSE	Handheld	Yes, both	Not applicable	3	3	3	2	2	2	2	3	2	5	2	2	2	1	3	3	5	5	5	2	3	2
153	40	36 to 45	Medium	FALSE	TRUE	TRUE	TRUE	FALSE	FALSE	50	Hill	TRUE	600	5	FALSE	FALSE	FALSE	TRUE	FALSE	Sometimes	Yes	FALSE	Handheld	Yes, ewes	Yes	4	5	5	5	5	5	2	2	2	5	2	2	3	5	3	2	3	2	2	3	1	2
154	40	56 to 65	Low	FALSE	TRUE	TRUE	FALSE	FALSE	FALSE	60	Lowland	TRUE	76	10	FALSE	FALSE	FALSE	FALSE	TRUE	Never	Yes	FALSE	Handheld	No	Not applicable	2	2	2	2	2	2	5	2	2	5	5	2	2	3	5	2	5	5	2	2	3	5
155	30	46 to 55	Low	FALSE	TRUE	TRUE	FALSE	FALSE	FALSE	10	Lowland	FALSE	350	8	FALSE	FALSE	FALSE	FALSE	FALSE	Always	Yes	FALSE	None	No	Not sure	3	2	2	2	3	3	2	3	2	3	3	3	3	2	3	2	2	2	3	2	2	2
156	5	26 to 35	Medium	FALSE	TRUE	TRUE	FALSE	TRUE	FALSE	20	Upland	TRUE	400	10	FALSE	TRUE	FALSE	FALSE	FALSE	Always	No	FALSE	Handheld	No	Yes	4	2	2	3	2	2	3	2	2	2	2	2	3	2	2	2	3	2	2	3	2	2
157	50	Over 65	Nil	TRUE	FALSE	FALSE	FALSE	FALSE	FALSE	80	Hill	FALSE	1000	5	FALSE	FALSE	FALSE	FALSE	FALSE	Sometimes	No	FALSE	None	No	No	3	3	3	3	3	3	3	3	3	3	3	3	3	3	3	3	2	3	3	2	2	2
158	25	36 to 45	Medium	FALSE	TRUE	TRUE	TRUE	FALSE	FALSE	60	Upland	TRUE	420	5	FALSE	FALSE	FALSE	FALSE	FALSE	Usually	Yes	FALSE	Handheld	Yes, both	Not applicable	5	2	2	2	2	5	3	3	3	2	3	5	5	5	2	5	3	5	2	2	2	2
159	50	56 to 65	Medium	FALSE	TRUE	TRUE	FALSE	FALSE	FALSE	90	Lowland	FALSE	710	.	TRUE	FALSE	FALSE	FALSE	FALSE	Usually	No	FALSE	Handheld	No	Yes	5	2	2	2	.	2	2	3	3	3	3	5	5	5	3	5	5	5	2	3	3	5
160	30	Over 65	Medium	FALSE	TRUE	TRUE	FALSE	TRUE	FALSE	30	Lowland	FALSE	570	.	FALSE	FALSE	FALSE	TRUE	FALSE	Usually	Yes	FALSE	Handheld	Yes, both	Not sure	4	2	2	2	2	2	5	2	2	3	2	5	2	2	2	5	3	5	2	5	3	5
161	30	36 to 45	Medium	FALSE	TRUE	TRUE	TRUE	FALSE	FALSE	90	Upland	TRUE	1000	3	FALSE	TRUE	FALSE	FALSE	FALSE	Usually	Yes	FALSE	Handheld	Yes, both	Yes	4	2	2	2	2	2	2	2	2	2	2	2	2	2	2	2	2	3	2	5	2	5
162	55	Over 65	Nil	TRUE	FALSE	FALSE	FALSE	FALSE	FALSE	50	Lowland	TRUE	350	3	TRUE	FALSE	FALSE	FALSE	TRUE	Usually	No	FALSE	Handheld	No	No	1	1	1	1	1	1	1	3	3	2	2	2	1	2	2	3	2	2	2	5	5	5
163	6	26 to 35	High	FALSE	TRUE	TRUE	FALSE	FALSE	TRUE	60	Lowland	TRUE	800	1	FALSE	TRUE	FALSE	TRUE	FALSE	Sometimes	Yes	FALSE	Handheld	Yes, both	Not applicable	5	2	2	2	2	2	1	1	1	2	2	2	2	2	1	2	1	5	5	1	1	2
164	45	56 to 65	Low	FALSE	TRUE	FALSE	FALSE	FALSE	FALSE	50	Hill	FALSE	.	5	TRUE	FALSE	FALSE	FALSE	FALSE	Sometimes	No	FALSE	None	No	Not sure	3	3	.	2	2	.	3	2	2	5	3	2	2	3	5	5	2	3	3	2	2	2
165	30	56 to 65	Low	TRUE	FALSE	FALSE	FALSE	FALSE	FALSE	20	Lowland	FALSE	460	2	TRUE	FALSE	FALSE	FALSE	FALSE	Sometimes	Yes	FALSE	Handheld	Yes, both	Not applicable	4	2	2	2	2	2	2	2	2	5	5	5	.	2	2	2	2	2	2	2	2	2
166	38	56 to 65	Medium	FALSE	TRUE	TRUE	TRUE	FALSE	TRUE	100	Upland	TRUE	700	1	FALSE	FALSE	TRUE	FALSE	TRUE	Always	No	FALSE	Handheld	No	Yes	5	1	2	2	2	5	2	2	5	5	2	2	1	5	5	5	5	2	3	5	3	5
167	60	Over 65	Nil	TRUE	FALSE	FALSE	FALSE	FALSE	FALSE	75	Upland	FALSE	850	10	TRUE	FALSE	FALSE	FALSE	FALSE	Usually	No	FALSE	None	No	Yes	5	2	2	2	3	2	5	2	2	2	3	3	2	3	2	5	5	2	2	5	5	5
168	40	Over 65	Medium	FALSE	TRUE	FALSE	TRUE	FALSE	FALSE	90	Upland	TRUE	350	.	TRUE	FALSE	FALSE	FALSE	FALSE	Sometimes	No	FALSE	.	No	Yes	5	5	5	5	5	5	5	3	5	5	3	5	3	5	5	5	3	5	5	5	5	5
169	35	46 to 55	Medium	FALSE	TRUE	TRUE	TRUE	FALSE	FALSE	20	Upland	FALSE	600	5	TRUE	FALSE	FALSE	FALSE	FALSE	Always	No	FALSE	None	No	Not sure	4	5	2	2	3	3	5	3	2	2	3	5	3	2	3	3	2	5	3	5	3	5
170	39	Over 65	High	FALSE	TRUE	FALSE	TRUE	TRUE	TRUE	50	Upland	TRUE	330	4	TRUE	FALSE	FALSE	FALSE	TRUE	Usually	Yes	FALSE	Handheld	Yes, lambs	Not applicable	4	3	3	3	3	3	2	1	2	3	3	2	1	3	3	2	2	3	2	2	3	2
171	21	36 to 45	Low	TRUE	FALSE	FALSE	FALSE	FALSE	FALSE	100	Lowland	TRUE	500	5	FALSE	FALSE	FALSE	TRUE	FALSE	Usually	No	FALSE	Handheld	Yes, both	Not applicable	4	3	2	2	2	2	2	2	5	5	2	2	2	2	2	2	5	2	2	5	3	5
172	32	46 to 55	Medium	FALSE	TRUE	FALSE	TRUE	FALSE	TRUE	60	Lowland	TRUE	1400	3	TRUE	FALSE	FALSE	TRUE	FALSE	Usually	Yes	FALSE	Handheld	No	Yes	5	5	2	2	2	2	3	3	2	5	2	2	3	2	2	5	3	5	2	3	2	2
173	10	Under 25	High	FALSE	TRUE	TRUE	TRUE	FALSE	TRUE	30	Upland	TRUE	369	3	FALSE	FALSE	FALSE	TRUE	FALSE	Never	No	FALSE	Handheld	Yes, both	Not applicable	5	2	2	2	2	5	5	2	2	2	3	5	5	2	3	2	3	5	2	3	2	2
174	30	46 to 55	Low	FALSE	FALSE	FALSE	FALSE	FALSE	FALSE	80	Upland	FALSE	400	20	FALSE	FALSE	FALSE	FALSE	FALSE	Sometimes	Yes	FALSE	None	No	Not sure	4	3	3	3	3	3	3	3	3	3	3	3	3	3	3	3	.	.	5	5	5	5
175	40	56 to 65	Low	FALSE	FALSE	TRUE	TRUE	FALSE	FALSE	50	Hill	TRUE	125	0	TRUE	FALSE	FALSE	FALSE	FALSE	.	.	FALSE	Handheld	No	Yes	3	3	3	3	3	3	3	3	2	3	2	5	2	3	2	5	5	2	2	5	2	5
176	40	56 to 65	Medium	FALSE	FALSE	TRUE	FALSE	FALSE	TRUE	60	Upland	TRUE	550	5	FALSE	FALSE	FALSE	FALSE	FALSE	Usually	Yes	FALSE	Handheld	No	Not sure	3	5	5	2	2	3	5	3	2	5	3	5	2	3	2	2	2	3	2	5	2	5
177	10	36 to 45	High	FALSE	TRUE	TRUE	FALSE	FALSE	TRUE	10	Upland	FALSE	150	10	FALSE	FALSE	FALSE	TRUE	FALSE	Always	No	FALSE	None	No	Not sure	2	5	2	5	3	3	2	3	2	3	3	3	2	2	2	2	2	2	3	3	2	3
178	30	46 to 55	Medium	FALSE	TRUE	FALSE	TRUE	FALSE	TRUE	50	Lowland	TRUE	150	.	TRUE	FALSE	FALSE	TRUE	FALSE	Never	Yes	TRUE	Handheld	Yes, ewes	Not applicable	5	5	2	2	5	5	2	2	2	2	2	2	2	2	2	5	2	5	2	5	2	2
179	25	46 to 55	Low	FALSE	TRUE	TRUE	FALSE	FALSE	FALSE	90	Upland	TRUE	250	5	TRUE	FALSE	FALSE	TRUE	FALSE	Sometimes	No	FALSE	Handheld	No	Yes	4	5	5	5	3	2	2	3	5	2	3	2	3	3	3	2	3	2	3	2	3	5
180	5	Under 25	High	FALSE	TRUE	TRUE	TRUE	FALSE	FALSE	15	Lowland	TRUE	600	5	TRUE	FALSE	FALSE	FALSE	FALSE	Always	No	FALSE	Handheld	Yes, ewes	Not applicable	4	2	2	2	3	3	2	3	3	2	2	2	2	2	2	2	2	2	1	5	3	3
181	25	36 to 45	Medium	FALSE	TRUE	TRUE	TRUE	FALSE	FALSE	40	Upland	FALSE	1350	8	TRUE	FALSE	FALSE	FALSE	FALSE	Sometimes	Yes	FALSE	None	No	Yes	4	5	5	5	5	5	5	2	2	2	2	5	2	5	2	5	5	5	5	5	5	5
182	40	Over 65	Medium	FALSE	FALSE	TRUE	FALSE	FALSE	FALSE	85	Lowland	TRUE	640	5	TRUE	FALSE	FALSE	FALSE	TRUE	Always	Yes	FALSE	Handheld	Yes, both	Not sure	3	5	2	2	2	2	2	3	2	2	2	5	3	2	3	2	3	5	2	3	3	3
183	25	36 to 45	Low	FALSE	FALSE	TRUE	TRUE	FALSE	FALSE	10	Lowland	FALSE	350	15	FALSE	FALSE	FALSE	FALSE	FALSE	Usually	No	FALSE	None	No	Not sure	2	3	3	3	3	3	5	1	3	3	3	2	2	3	3	2	3	2	2	5	2	5
184	40	56 to 65	Medium	FALSE	TRUE	TRUE	TRUE	FALSE	TRUE	60	Lowland	FALSE	350	10	TRUE	FALSE	FALSE	FALSE	FALSE	Sometimes	No	FALSE	None	No	Not sure	3	2	2	2	5	5	5	3	3	3	3	2	3	2	3	2	3	2	2	3	3	2
185	40	Over 65	Low	FALSE	TRUE	TRUE	TRUE	FALSE	FALSE	10	Lowland	FALSE	230	.	TRUE	FALSE	FALSE	FALSE	FALSE	Sometimes	Yes	FALSE	None	No	Not sure	4	2	2	2	2	2	5	2	2	2	2	2	2	2	5	5	5	5	5	2	5	5
186	46	Over 65	Medium	FALSE	TRUE	TRUE	FALSE	FALSE	FALSE	50	Upland	TRUE	600	.	TRUE	FALSE	FALSE	FALSE	FALSE	Never	Yes	FALSE	Handheld	No	No	5	5	5	5	2	5	3	3	3	5	3	3	2	5	2	2	5	2	2	2	2	5
187	50	Over 65	Nil	TRUE	FALSE	FALSE	FALSE	FALSE	FALSE	20	.	FALSE	196	.	TRUE	FALSE	FALSE	FALSE	FALSE	Sometimes	No	FALSE	None	No	No	3	3	3	3	3	3	3	3	3	3	2	2	3	3	3	3	2	2	3	3	3	3
188	6	Over 65	Medium	FALSE	TRUE	TRUE	FALSE	FALSE	FALSE	40	Upland	FALSE	165	1	TRUE	FALSE	FALSE	FALSE	TRUE	Sometimes	No	FALSE	None	No	No	3	.	.	.	.	.	.	.	.	.	.	.	3	3	3	3	2	3	3	3	3	3
189	35	46 to 55	Low	FALSE	TRUE	TRUE	FALSE	FALSE	FALSE	60	.	FALSE	1050	2	FALSE	FALSE	FALSE	FALSE	FALSE	Sometimes	Yes	FALSE	None	No	Not sure	3	3	3	3	3	3	3	3	3	3	3	3	3	3	3	3	3	3	3	3	3	3
190	8	36 to 45	Low	FALSE	TRUE	TRUE	FALSE	FALSE	FALSE	30	Upland	FALSE	510	5	FALSE	TRUE	FALSE	FALSE	FALSE	Usually	Yes	TRUE	None	No	Yes	5	3	3	3	3	3	5	2	3	3	3	2	2	5	2	5	2	2	5	5	2	5
191	50	46 to 55	Low	FALSE	TRUE	TRUE	FALSE	FALSE	FALSE	10	Lowland	TRUE	2500	15	TRUE	FALSE	FALSE	TRUE	FALSE	Usually	Yes	FALSE	Handheld	No	Yes	5	3	2	2	3	2	2	3	3	3	2	2	1	2	2	2	2	2	2	2	2	5
192	6	36 to 45	Medium	FALSE	TRUE	TRUE	TRUE	FALSE	TRUE	100	Upland	TRUE	1000	3	FALSE	TRUE	FALSE	TRUE	FALSE	Always	Yes	FALSE	Handheld	Yes, both	Not applicable	5	5	5	5	2	5	2	2	2	5	2	5	5	5	5	5	2	5	2	2	2	5
193	40	46 to 55	Medium	FALSE	TRUE	TRUE	TRUE	TRUE	FALSE	40	.	FALSE	350	10	FALSE	FALSE	FALSE	TRUE	FALSE	Sometimes	No	TRUE	None	No	Yes	4	3	2	2	3	2	3	2	3	2	2	2	2	3	3	2	3	2	2	2	3	3
194	15	26 to 35	Medium	FALSE	TRUE	TRUE	TRUE	FALSE	FALSE	90	Upland	FALSE	250	5	FALSE	FALSE	FALSE	TRUE	FALSE	Usually	No	TRUE	None	No	Not sure	5	2	2	2	2	5	5	2	2	2	3	5	5	2	2	5	5	2	5	3	5	2
195	40	56 to 65	Low	FALSE	TRUE	TRUE	FALSE	FALSE	FALSE	60	Upland	TRUE	950	10	TRUE	FALSE	FALSE	FALSE	FALSE	Usually	Yes	FALSE	None	No	Yes	5	2	2	2	2	2	2	2	2	2	2	2	2	2	2	2	2	2	2	2	3	2
196	40	46 to 55	Medium	FALSE	TRUE	TRUE	TRUE	FALSE	FALSE	60	Lowland	TRUE	1600	10	TRUE	FALSE	FALSE	FALSE	FALSE	Sometimes	No	FALSE	Handheld	Yes, ewes	.	4	5	5	5	3	3	5	1	5	2	2	3	3	3	3	2	2	2	3	2	3	2
197	28	46 to 55	Medium	FALSE	TRUE	TRUE	FALSE	FALSE	FALSE	50	Upland	FALSE	800	2	TRUE	FALSE	FALSE	FALSE	FALSE	Usually	No	FALSE	None	No	Not sure	3	5	2	2	3	3	3	3	2	2	3	2	3	3	2	5	2	2	2	3	5	2
198	.	36 to 45	Low	TRUE	FALSE	FALSE	FALSE	FALSE	FALSE	50	Lowland	FALSE	100	4	TRUE	FALSE	FALSE	FALSE	FALSE	Sometimes	No	FALSE	None	No	No	3	3	2	3	2	3	2	3	2	2	3	3	2	3	2	2	3	2	.	2	2	3
199	20	56 to 65	Medium	FALSE	TRUE	TRUE	FALSE	FALSE	FALSE			FALSE	75	0	TRUE	FALSE	FALSE	FALSE	FALSE	Sometimes	No	FALSE	None	No	No	4	2	2	2	2	2	5	1	2	2	2	2	3	3	2	1	3	2		2	3	2
200	10	36 to 45	Medium	FALSE	TRUE	TRUE	TRUE	FALSE	FALSE	80	Upland	TRUE	300	2	FALSE	TRUE	FALSE	FALSE	FALSE	Sometimes	No	FALSE	Handheld	Yes, ewes	Not applicable	4	5	5	2	2	2	2	3	2	3	3	2	2	2	3	5	2	5	2	2	3	5
201	30	46 to 55	Low	FALSE	TRUE	TRUE	FALSE	FALSE	FALSE	75	Upland	TRUE	1000	4	FALSE	FALSE	FALSE	TRUE	FALSE	Sometimes	No	FALSE	Handheld	No	.	4	3	2	2	3	3	5	2	3	2	3	5	2	3	3	2	2	2	2	5	3	2
202	35	56 to 65	Low	FALSE	TRUE	TRUE	FALSE	FALSE	FALSE	20	Lowland	TRUE	420	2	FALSE	FALSE	FALSE	TRUE	FALSE	Sometimes	Yes	FALSE	Handheld	Yes, both	Not applicable	5	2	2	5	2	2	2	2	2	2	2	2	5	5	2	2	2	5	5	3	2	2
203	9	Over 65	Medium	FALSE	TRUE	TRUE	FALSE	FALSE	FALSE	5	Lowland	TRUE	186	25	FALSE	FALSE	FALSE	TRUE	FALSE	Sometimes	No	FALSE	Handheld	Yes, both	Not applicable	4	3	3	2	3	3	3	3	3	3	3	3	3	2	3	2	3	3	3	2	2	2
204	30	46 to 55	Low	FALSE	TRUE	FALSE	FALSE	FALSE	FALSE	30	Lowland	FALSE	420	5	FALSE	FALSE	FALSE	FALSE	FALSE	Usually	No	FALSE	None	No	Not sure	4	5	2	2	2	5	2	3	2	.	2	2	2	2	5	5	2	3	3	2	3	2
205	30	46 to 55	Medium	FALSE	TRUE	TRUE	TRUE	FALSE	FALSE	.	Upland	FALSE	300	7	TRUE	FALSE	FALSE	FALSE	TRUE	Usually	No	FALSE	None	Yes, ewes	Not applicable	2	3	5	5	3	3	5	3	5	3	3	2	2	3	2	3	5	5	5	5	3	5
206	25	36 to 45	Medium	FALSE	TRUE	TRUE	FALSE	FALSE	FALSE	30	Upland	TRUE	220	.	TRUE	TRUE	FALSE	FALSE	FALSE	Sometimes	No	TRUE	Handheld	Yes, lambs	Yes	4	2	2	5	5	2	3	2	3	2	3	5	5	5	3	5	3	5	5	3	2	5
207	31	46 to 55	Medium	FALSE	TRUE	TRUE	TRUE	FALSE	FALSE	20	Upland	TRUE	700	10	FALSE	FALSE	FALSE	FALSE	FALSE	Usually	Yes	FALSE	Handheld	Yes, ewes	Not sure	4	2	2	2	5	5	5	3	3	2	2	2	5	2	3	2	2	5	2	5	2	5
208	30	46 to 55	Low	FALSE	TRUE	TRUE	FALSE	FALSE	FALSE	60	Lowland	TRUE	130	15	TRUE	FALSE	FALSE	FALSE	FALSE	Sometimes	No	FALSE	Handheld	No	Yes	4	2	2	2	2	2	2	3	2	2	3	3	2	3	3	2	2	2	2	5	1	5
209	30	56 to 65	Low	FALSE	TRUE	TRUE	FALSE	FALSE	TRUE	30	Lowland	FALSE	350	5	FALSE	FALSE	FALSE	FALSE	FALSE	Always	Yes	FALSE	None	No	Not sure	3	2	3	3	2	3	2	2	2	2	2	2	3	3	2	2	3	2	2	3	3	2
210	15	36 to 45	High	FALSE	TRUE	TRUE	TRUE	FALSE	TRUE	60	Lowland	TRUE	650	8	TRUE	FALSE	FALSE	FALSE	FALSE	Always	Yes	FALSE	Handheld	No	Not sure	4	5	3	5	5	5	2	2	3	2	2	5	2	2	2	2	2	2	2	3	2	2
211	50	Over 65	Medium	FALSE	TRUE	TRUE	FALSE	FALSE	FALSE	40	Lowland	FALSE	320	10	TRUE	FALSE	FALSE	TRUE	FALSE	Usually	Yes	FALSE	None	No	Not sure	4	3	3	3	3	3	2	2	2	3	3	3	2	2	2	2	2	2	3	3	2	2
212	30	56 to 65	Low	FALSE	TRUE	FALSE	FALSE	FALSE	FALSE	33	Upland	FALSE	850	4	FALSE	FALSE	FALSE	TRUE	FALSE	Sometimes	Yes	FALSE	None	No	No	3	2	2	2	2	2	3	2	2	2	3	3	2	2	2	2	2	3	2	3	2	2
213	35	46 to 55	Low	FALSE	FALSE	TRUE	FALSE	FALSE	TRUE	30	Lowland	FALSE	220	5	FALSE	FALSE	FALSE	TRUE	FALSE	Usually	No	FALSE	None	No	No	2	3	3	3	2	2	5	2	2	3	2	2	2	3	3	3	2	2	2	2	2	3
214	30	46 to 55	Low	FALSE	TRUE	FALSE	FALSE	FALSE	FALSE	30	Lowland	FALSE	250	1	TRUE	FALSE	FALSE	FALSE	TRUE	Always	Yes	FALSE	None	No	No	5	3	3	3	3	3	3	3	3	3	3	3	3	3	3	3	2	2	2	2	3	3
215	.	36 to 45	Low	FALSE	TRUE	FALSE	FALSE	FALSE	FALSE	10	.	FALSE	400	.	TRUE	FALSE	FALSE	FALSE	FALSE	Always	Yes	FALSE	None	.	No	3	3	3	3	3	3	3	3	3	3	3	3	3	3	3	3	3	3	3	2	2	2
216	15	26 to 35	Medium	FALSE	TRUE	TRUE	FALSE	FALSE	FALSE	50	Lowland	TRUE	700	.	FALSE	TRUE	FALSE	TRUE	FALSE	Always	No	FALSE	Handheld	Yes, ewes	Not applicable	5	2	2	2	2	2	2	2	2	2	2	2	2	2	2	2	2	2	5	2	2	5
217	38	56 to 65	High	FALSE	TRUE	TRUE	TRUE	TRUE	TRUE	25	Upland	FALSE	60	25	FALSE	FALSE	FALSE	FALSE	FALSE	Never	Yes	FALSE	None	No	No	3	3	3	3	3	3	5	3	5	5	3	3	2	3	2	5	5	1	2	2	2	5
218	5	Under 25	Medium	FALSE	TRUE	TRUE	TRUE	FALSE	FALSE	25	Lowland	TRUE	150	12	FALSE	FALSE	TRUE	TRUE	FALSE	Sometimes	Yes	FALSE	Handheld	No	Not sure	4	2	3	2	2	2	2	3	2	2	3	2	2	2	3	2	2	2	2	2	2	2
219	18	36 to 45	Low	FALSE	FALSE	FALSE	FALSE	FALSE	FALSE	40	Upland	TRUE	500	10	TRUE	FALSE	FALSE	FALSE	FALSE	Always	No	FALSE	Handheld	No	Yes	4	2	3	3	2	2	2	2	2	2	2	2	2	2	3	5	2	2	2	2	2	2
220	5	46 to 55	High	FALSE	TRUE	TRUE	TRUE	TRUE	TRUE	25	Upland	TRUE	155	6	TRUE	FALSE	FALSE	TRUE	FALSE	Usually	No	FALSE	Handheld	Yes, both		4	2	2	3	3	1	3	3	5	2	2	3	1	1	1	2	5	1	2	3	2	3
221	5	56 to 65	Low	FALSE	TRUE	TRUE	FALSE	FALSE	FALSE	2	Lowland	FALSE	26	5	TRUE	FALSE	FALSE	FALSE	FALSE	Sometimes	Yes	FALSE	None	No	No	5	3	3	3	3	3	2	2	3	2	3	3	3	3	3	3	2	2	5	2	2	2
222	35	56 to 65	Low	FALSE	TRUE	TRUE	FALSE	FALSE	FALSE	50	Upland	TRUE	1000	8	FALSE	FALSE	FALSE	FALSE	FALSE	Usually	Yes	FALSE	Handheld	No	Not sure	3	2	5	2	2	2	2	2	3	5	2	2	2	2	3	2	2	5	2	2	2	2
223	40	36 to 45	Low	FALSE	TRUE	TRUE	TRUE	FALSE	FALSE	.	Upland	FALSE	350	25	TRUE	FALSE	FALSE	FALSE	FALSE	Sometimes	Yes	FALSE	None	No	No	3	.	.	2	.	.	5	2	3	.	.	.	.	.	5	2	.	1	3	.	5	2
224	30	36 to 45	Medium	FALSE	TRUE	TRUE	TRUE	FALSE	FALSE	35	Upland	TRUE	900	5	TRUE	FALSE	FALSE	FALSE	FALSE	Sometimes	Yes	FALSE	Handheld	No	Yes	3	5	5	5	2	5	3	2	2	2	2	5	5	2	2	3	3	5	2	3	2	2
225	30	36 to 45	Low	FALSE	TRUE	TRUE	FALSE	FALSE	FALSE	100	Lowland	TRUE	400	1	TRUE	FALSE	TRUE	FALSE	FALSE	Sometimes	Yes	TRUE	Handheld	Yes, ewes	Not applicable	4	5	2	2	5	2	5	5	2	2	3	3	3	5	5	5	2	5	3	3	3	3
226	.	26 to 35	High	FALSE	TRUE	TRUE	TRUE	FALSE	FALSE	95	Hill	TRUE	850	.	TRUE	FALSE	FALSE	FALSE	FALSE	Usually	No	FALSE	Handheld	Yes, both	.	4	2	2	2	2	2	2	2	2	2	2	2	2	2	2	2	2	3	2	2	2	2
227	30	46 to 55	Low	FALSE	FALSE	TRUE	TRUE	FALSE	TRUE	60	Lowland	TRUE	440	2	FALSE	FALSE	FALSE	TRUE	FALSE	Usually	Yes	FALSE	Handheld	No	Not sure	3	5	2	2	3	2	5	3	3	5	3	2	3	3	2	5	5	3	3	5	5	5
228	23	46 to 55	Medium	FALSE	TRUE	TRUE	TRUE	FALSE	FALSE	20	Lowland	FALSE	220	20	TRUE	FALSE	FALSE	FALSE	FALSE	Always	No	TRUE	Handheld	No	No	4	2	2	3	3	2	2	2	2	3	2	3	2	2	2	2	2	3	2	5	5	5
229	9	26 to 35	High	FALSE	TRUE	TRUE	FALSE	FALSE	FALSE	20	.	FALSE	120	5	FALSE	FALSE	FALSE	FALSE	FALSE	Sometimes	Yes	FALSE	None	No	No	3	1	1	1	1	1	2	1	1	1	1	1	1	1	5	3	5	2	3	5	5	3
230	24	36 to 45	Medium	FALSE	TRUE	TRUE	FALSE	FALSE	FALSE	60	Lowland	FALSE	650	.	TRUE	FALSE	FALSE	TRUE	FALSE	Sometimes	Yes	FALSE	None	No	Not sure	3	2	2	2	2	2	2	2	5	2	3	3	3	3	3	2	3	3	2	2	2	2
231	35	46 to 55	High	FALSE	TRUE	TRUE	FALSE	FALSE	FALSE	10	Lowland	FALSE	200	1	TRUE	FALSE	FALSE	FALSE	FALSE	Always	Yes	FALSE	None	Yes, both	Not applicable	5	2	2	2	5	5	2	2	2	2	2	2	2	5	3	2	3	2	5	3	1	2
232	100	46 to 55	Medium	FALSE	TRUE	TRUE	FALSE	TRUE	FALSE	20	Lowland	FALSE	150	12	TRUE	FALSE	FALSE	FALSE	TRUE	Sometimes	Yes	FALSE	None	No	Not sure	4	5	5	5	5	2	5	2	5	2	2	2	2	2	2	2	3	5	5	3	2	5
233	35	56 to 65	High	FALSE	TRUE	TRUE	TRUE	FALSE	FALSE	80	Lowland	FALSE	415	10	TRUE	FALSE	FALSE	FALSE	FALSE	Always	Yes	FALSE	None	No	Yes	5	5	5	5	5	5	5	2	5	2	2	5	5	5	5	5	3	5	5	3	3	3
234	45	56 to 65	Low	FALSE	TRUE	FALSE	FALSE	FALSE	FALSE	80	Hill	TRUE	1400	5	TRUE	FALSE	FALSE	FALSE	FALSE	Always	No	FALSE	Handheld	Yes, both	Not applicable	3	3	3	3	3	3	3	3	3	3	3	3	3	3	3	3	3	3	3	3	3	3
235	14	26 to 35	Low	FALSE	TRUE	TRUE	TRUE	FALSE	FALSE	60	Upland	TRUE	950	.	TRUE	FALSE	FALSE	FALSE	FALSE	Sometimes	Yes	TRUE	Handheld	No	Yes	4	5	5	5	2	5	2	1	2	2	3	2	2	3	2	2	2	5	5	3	2	2
236	2	Under 25	Medium	FALSE	TRUE	TRUE	TRUE	FALSE	FALSE	50	Upland	TRUE	480	5	FALSE	TRUE	FALSE	TRUE	FALSE	Always	Yes	FALSE	Handheld	Yes, both	Not applicable	5	2	2	5	5	5	2	3	3	2	2	5	5	5	2	2	2	5	5	2	.	2
237	40	56 to 65	Medium	FALSE	TRUE	TRUE	TRUE	FALSE	FALSE	40	.	FALSE	1100	.	TRUE	FALSE	FALSE	FALSE	TRUE	Sometimes	No	FALSE	None	No	Not sure	3	3	3	3	3	3	3	3	3	.	.	.	.	.	.	.	.	.	.	5	5	.
238	30	26 to 35	Medium	FALSE	TRUE	TRUE	FALSE	FALSE	FALSE	75	Upland	TRUE	2100	5	FALSE	TRUE	FALSE	TRUE	FALSE	Always	Yes	FALSE	Handheld	Yes, lambs	Yes	4	5	5	5	5	5	5	3	5	5	2	5	1	2	5	5	5	5	1	5	2	5
239	15	26 to 35	Medium	FALSE	TRUE	TRUE	TRUE	FALSE	TRUE	60	Upland	FALSE	600	2	FALSE	TRUE	FALSE	FALSE	FALSE	Usually	No	TRUE	None	No	Yes	4	3	3	3	2	2	5	3	3	2	2	2	2	2	2	2	2	2	3	2	2	2
240	20	56 to 65	Nil	TRUE	FALSE	FALSE	FALSE	FALSE	FALSE	30	Upland	FALSE	180	10	FALSE	FALSE	FALSE	FALSE	FALSE	Sometimes	No	FALSE	None	No	No	3	.	.	.	.	.	.	.	.	.	.	.	.	.	.	.	.	.	.	.	.	.
241	30	46 to 55	.	FALSE	TRUE	TRUE	FALSE	FALSE	FALSE	25	Hill	FALSE	1200	5	TRUE	FALSE	FALSE	FALSE	FALSE	Sometimes	Yes	FALSE	None	No	No	3	2	2	5	5	5	5	2	2	3	2	5	3	2	2	2	3	2	5	2	2	3
242	3	26 to 35	Low	FALSE	TRUE	TRUE	FALSE	FALSE	FALSE	20	Lowland	TRUE	850	0	FALSE	TRUE	FALSE	FALSE	FALSE	Sometimes	Yes	FALSE	Handheld	Yes, both	Not applicable	5	5	5	5	5	5	5	3	2	5	5	5	5	2	5	5	2	2	2	5	3	2
243	25	36 to 45	Low	FALSE	TRUE	TRUE	FALSE	FALSE	FALSE	60	Upland	TRUE	580	2	TRUE	FALSE	FALSE	FALSE	FALSE	Usually	Yes	FALSE	Handheld	No	Yes	3	3	3	2	2	2	n	3	3	2	3	2	2	3	3	3	2	2	2	2	3	2
244	46	46 to 55	Medium	FALSE	TRUE	TRUE	FALSE	FALSE	FALSE	70	Lowland	TRUE	800	2	TRUE	FALSE	FALSE	FALSE	FALSE	Usually	Yes	FALSE	Handheld	Yes, ewes	Not applicable	5	5	2	2	5	5	2	3	2	2	3	2	3	2	2	2	2	5	5	2	2	5
245	11	26 to 35	Medium	FALSE	FALSE	TRUE	FALSE	FALSE	FALSE	100	Lowland	FALSE	1400	5	TRUE	FALSE	FALSE	FALSE	FALSE	Sometimes	No	FALSE	None	No	Not sure	2	2	2	2	1	1	5	2	5	2	1	1	1	1	2	1	5	1	1	5	1	5
246	53	Over 65	Low	TRUE	FALSE	FALSE	FALSE	FALSE	FALSE	100	Hill	FALSE	1200	.	TRUE	FALSE	FALSE	FALSE	FALSE	Sometimes	No	FALSE	None	No	Not sure	2	2	2	2	2	2	2	2	2	2	1	3	2	2	2	2	2	2	3	5	5	2
247	10	26 to 35	High	FALSE	TRUE	TRUE	FALSE	TRUE	FALSE	100	Lowland	TRUE	1200	10	FALSE	FALSE	FALSE	FALSE	FALSE	Always	Yes	FALSE	Handheld	No	Yes	4	5	2	3	2	5	2	1	5	2	5	5	1	1	2	2	2	5	2	2	5	5
248	52	Over 65	Nil	TRUE	FALSE	FALSE	FALSE	FALSE	FALSE	30	Upland	FALSE	285	5	TRUE	FALSE	FALSE	FALSE	TRUE	Always	No	FALSE	None	No	Not sure	4	2	2	2	2	2	2	2	2	3	3	3	3	3	2	5	2	2	2	2	5	2
249	5	26 to 35	Medium	FALSE	TRUE	TRUE	TRUE	FALSE	FALSE	60	Hill	TRUE	400	5	TRUE	FALSE	FALSE	FALSE	FALSE	Sometimes	No	FALSE	Static	Yes, ewes	Not applicable	4	3	2	2	3	2	3	3	2	2	3	2	3	2	3	2	3	2	2	3	3	2
250	15	46 to 55	Medium	FALSE	TRUE	TRUE	TRUE	FALSE	FALSE	50	Hill	FALSE	150	10	TRUE	FALSE	FALSE	TRUE	FALSE	Usually	No	FALSE	None	No	Not sure	4	3	3	3	3	3	3	3	3	3	3	3	3	3	3	3	2	3	3	5	5	5
251	40	56 to 65	Medium	FALSE	TRUE	TRUE	TRUE	FALSE	FALSE	100	Upland	TRUE	350	5	TRUE	FALSE	FALSE	FALSE	FALSE	Usually	No	FALSE	Handheld	Yes, both	No	3	2	3	3	3	3	5	3	3	3	3	3	2	2	2	2	5	2	3	2	3	5
252	35	46 to 55	Low	FALSE	TRUE	TRUE	FALSE	FALSE	FALSE	60	Hill	FALSE	500	5	TRUE	TRUE	FALSE	TRUE	FALSE	Usually	Yes	FALSE	None	No	Yes	4	3	3	3	3	n	2	2	2	3	2	2	2	3	2	2	2	2	2	3	2	5
253	15	26 to 35	High	FALSE	TRUE	TRUE	TRUE	FALSE	FALSE	40	.	TRUE	550	2	FALSE	TRUE	FALSE	TRUE	FALSE	Sometimes	Yes	TRUE	Handheld	No	No	4	3	3	2	2	2	5	3	5	3	3	5	2	2	2	2	1	3	2	3	2	2
254	50	46 to 55	Medium	FALSE	TRUE	TRUE	TRUE	FALSE	FALSE	70	Upland	TRUE	1200	.	FALSE	TRUE	FALSE	FALSE	FALSE	Always	No	FALSE	Handheld	Yes, both	Not applicable	4	2	2	2	2	2	5	2	2	2	2	3	2	3	3	3	2	2	2	2	2	2
255	50	Over 65	Medium	FALSE	TRUE	FALSE	FALSE	FALSE	FALSE	30	Upland	FALSE	320	4	TRUE	FALSE	FALSE	FALSE	FALSE	Usually	No	FALSE	None	No	Yes	3	5	2	5	2	2	5	2	2	2	2	2	2	3	2	2	2	2	2	2	2	2
256	35	36 to 45	Nil	FALSE	TRUE	FALSE	FALSE	FALSE	FALSE	25	Lowland	TRUE	400	.	TRUE	FALSE	FALSE	FALSE	FALSE	Always	No	FALSE	Handheld	No	Not sure	3	3	3	3	3	3	2	3	3	3	3	2	2	3	3	3	3	2	2	3	3	2
257	20	46 to 55	High	FALSE	TRUE	TRUE	FALSE	FALSE	FALSE	50	Hill	FALSE	1000	0	FALSE	FALSE	FALSE	FALSE	FALSE	.	.	TRUE	None	No	Yes	3	2	2	2	2	2	2	2	2	2	2	2	2	2	2	2	2	2	2	2	2	2
258	50	56 to 65	Low	FALSE	TRUE	FALSE	FALSE	FALSE	FALSE	10	Lowland	FALSE	180	0	FALSE	FALSE	FALSE	FALSE	FALSE	Usually	Yes	FALSE	None	No	No	4	2	2	2	2	2	2	2	5	2	3	3	2	2	2	2
259	40	46 to 55	Nil	FALSE	TRUE	FALSE	FALSE	FALSE	FALSE	25	Upland	TRUE	900	5	TRUE	FALSE	FALSE	FALSE	FALSE	Sometimes	No	FALSE	None	No	Yes	3	3	3	3	3	3	3	3	3	3	3	2	2	3	2	2	3	5	3	2	2	2
260	4	36 to 45	Low	FALSE	TRUE	TRUE	FALSE	FALSE	FALSE	40	Upland	TRUE	580	10	TRUE	TRUE	FALSE	TRUE	FALSE	Usually	No	FALSE	Handheld	Yes, ewes	Not applicable	5	2	2	3	3	2	3	2	3	2	2	2	2	2	2	5	2	5	3	5	2	5
261	4	26 to 35	Medium	FALSE	TRUE	TRUE	TRUE	TRUE	FALSE	65	Upland	FALSE	485	3	FALSE	FALSE	FALSE	TRUE	FALSE	Sometimes	Yes	TRUE	None	No	Not sure	4	2	2	2	2	2	2	3	2	.	.	.	.	.	.	.	3	2	2	2	3	2
262	37	56 to 65	Medium	FALSE	TRUE	TRUE	TRUE	FALSE	FALSE	75	Upland	TRUE	.	4	TRUE	FALSE	FALSE	TRUE	FALSE	Usually	No	FALSE	Handheld	Yes, both	Not applicable	4	2	2	2	2	2	2	3	2	2	2	5	2	2	2	2	2	5	2	3	2	5
263	30	56 to 65	High	FALSE	TRUE	TRUE	TRUE	TRUE	FALSE	.	Upland	TRUE	402	.	FALSE	FALSE	FALSE	TRUE	FALSE	Sometimes	No	TRUE	Handheld	Yes, ewes	Not applicable	3	5	5	5	5	5	5	5	5	2	2	.	5	2	5	5	5	5	5	5	2	5
264	53	Over 65	Low	FALSE	TRUE	TRUE	FALSE	FALSE	FALSE	30	Upland	FALSE	250	2	FALSE	FALSE	FALSE	FALSE	TRUE	Sometimes	No	FALSE	None	No	No	4	5	5	5	5	5	5	3	5	5	2	5	5	2	5	5	3	5	5	2	3	5
265	30	46 to 55	Nil	TRUE	FALSE	FALSE	FALSE	FALSE	FALSE	80	Upland	TRUE	400	1	FALSE	FALSE	FALSE	FALSE	TRUE	Sometimes	Yes	FALSE	Handheld	Yes, ewes	Not applicable	5	5	5	5	5	2	2	1	5	2	1	2	2	5	3	2	5	2	2	5	3	2
266	50	Over 65	Nil	TRUE	FALSE	FALSE	FALSE	FALSE	FALSE	85	Upland	FALSE	950	5	TRUE	FALSE	FALSE	FALSE	TRUE	Usually	No	FALSE	None	No	Not sure	2	1	1	1	1	1	1	1	1	3	1	3	3	3	3	3	5	3	1	5	5	5
267	35	46 to 55	Nil	TRUE	FALSE	FALSE	FALSE	FALSE	FALSE	30	Upland	FALSE	650	8	TRUE	FALSE	FALSE	FALSE	FALSE	Sometimes	Yes	FALSE	None	No	Not sure	3	.	.	.	.	.	.	.	.	.	.	.	.	.	.	.	5	3	2	5	5	5
268	50	Over 65	Nil	TRUE	FALSE	FALSE	FALSE	FALSE	FALSE	95	Hill	FALSE	550	.	TRUE	FALSE	FALSE	FALSE	FALSE	Never	No	FALSE	None	No	No	3	3	2	3	2	2	2	3	3	3	2	2	2	3	3	2	2	2	2	5	5	5
269	20	26 to 35	Low	FALSE	TRUE	TRUE	TRUE	FALSE	FALSE	40	Upland	TRUE	260	5	FALSE	FALSE	FALSE	FALSE	FALSE	Sometimes	No	FALSE	Handheld	Yes, ewes	Not applicable	4	3	2	2	3	3	2	2	5	1	3	3	2	2	2	5	2	5	2	2	2	5
270	40	46 to 55	Low	FALSE	TRUE	FALSE	FALSE	FALSE	FALSE	40	Lowland	TRUE	250	10	FALSE	FALSE	FALSE	TRUE	FALSE	Always	No	FALSE	Handheld	No	Yes	5	5	5	5	5	5	5	2	2	2	2	5	5	2	2	2	2	5	2	3	2	3
271	17	46 to 55	High	FALSE	TRUE	TRUE	TRUE	TRUE	TRUE	40	Hill	TRUE	700	2	FALSE	FALSE	TRUE	FALSE	TRUE	Usually	Yes	FALSE	Handheld	Yes, ewes	No	4	5	2	3	3	3	2	3	2	2	3	2	2	2	3	3	2	5	5	3	3	3
272	54	46 to 55	Low	FALSE	TRUE	TRUE	FALSE	FALSE	FALSE	47	Upland	FALSE	620	25	TRUE	FALSE	FALSE	FALSE	FALSE	Sometimes	No	FALSE	None	No	No	1	5	5	5	2	1	5	1	1	2	1	1	3	1	5	5	5	1	1	5	5	5
273	38	46 to 55	Medium	FALSE	TRUE	TRUE	TRUE	FALSE	FALSE	30	Lowland	FALSE	25	10	TRUE	FALSE	FALSE	FALSE	FALSE	Sometimes	No	FALSE	None	No	Yes	5	5	5	5	5	5	2	2	2	2	2	5	2	5	3	2	2	5	5	2	3	2
274	50	56 to 65	Nil	FALSE	FALSE	FALSE	FALSE	FALSE	FALSE	100	Lowland	FALSE	800	3	TRUE	FALSE	FALSE	FALSE	FALSE	Usually	No	FALSE	None	No	No	1	1	1	1	1	1	1	1	1	1	1	1	1	1	1	1	1	1	1	2	2	2
275	10	56 to 65	Medium	FALSE	TRUE	TRUE	TRUE	FALSE	FALSE	18	Lowland	TRUE	111	1	FALSE	FALSE	FALSE	FALSE	FALSE	Sometimes	No	FALSE	Handheld	Yes, ewes	.	4	3	2	2	3	3	2	3	2	2	2	2	2	3	3	2	2	5	5	5	3	5
276	32	46 to 55	Low	FALSE	TRUE	TRUE	TRUE	FALSE	FALSE	60	Lowland	TRUE	340	15	FALSE	FALSE	FALSE	FALSE	FALSE			FALSE	Handheld	Yes, ewes	Not applicable	4	2	2	2	3	3	3	2	2	2	3	2
277	45	56 to 65	Low	FALSE	TRUE	FALSE	FALSE	FALSE	FALSE	30	Upland	FALSE	0	.	TRUE	FALSE	FALSE	FALSE	FALSE	Sometimes	No	FALSE	None	No	Not sure	4	3	3	3	2	2	2	2	2	2	2	2	2	2	2	2	2	2	2	2	2	2
278	2	26 to 35	Medium	FALSE	TRUE	TRUE	TRUE	FALSE	FALSE	10	.	TRUE	120	5	FALSE	FALSE	FALSE	FALSE	FALSE	Sometimes	Yes	FALSE	Handheld	No	Not sure	4	3	2	2	3	3	5	2	2	2	2	2	2	2	2	2	2	2	2	5	2	5
279	.	.	.	FALSE	FALSE	FALSE	FALSE	FALSE	FALSE	.	.	FALSE	.	.	FALSE	FALSE	FALSE	FALSE	FALSE	.	.	FALSE	.	.	.	.	.	.	.	.	.	.	.	.	.	.	.	.	.	.	.	.	.	.	.	.	.
280	40	46 to 55	Medium	FALSE	TRUE	FALSE	FALSE	FALSE	FALSE	24	Lowland	TRUE	950	20	FALSE	FALSE	FALSE	FALSE	FALSE	Usually	Yes	FALSE	Handheld	Yes, lambs	Not applicable	5	2	3	2	3	3	3	2	2	2	2	5	5	2	3	2	2	5	2	3	2	2
281	30	56 to 65	Medium	FALSE	TRUE	TRUE	FALSE	TRUE	TRUE	10	Lowland	TRUE	800	10	FALSE	TRUE	FALSE	FALSE	FALSE	Sometimes	Yes	FALSE	Handheld	Yes, ewes	Yes	4	2	2	2	3	3	2	2	2	3	3	2	2	2	3	2	2	2	2	5	3	3
282		56 to 65	Low	TRUE	FALSE	FALSE	FALSE	FALSE	FALSE	20	Lowland	FALSE	240	5	TRUE	FALSE	FALSE	FALSE	FALSE	Sometimes	No	FALSE	None	No	Not sure	4	5	3	3	3	3	2	2	2	3	3	2	2	3	2	3	2	2	3	2	2	3
283	37	56 to 65	High	FALSE	TRUE	TRUE	FALSE	FALSE	FALSE	20	Lowland	TRUE	1000	1	TRUE	FALSE	FALSE	FALSE	TRUE	Always	Yes	FALSE	Handheld	Yes, ewes	Not applicable	4	5	5	5	5	5	3	1	2	2	3	3	2	5	2	2	2	5	3	3	2	3
284	26	46 to 55	Medium	FALSE	TRUE	TRUE	FALSE	FALSE	FALSE	25	Lowland	FALSE	210	2	TRUE	FALSE	FALSE	FALSE	FALSE	Usually	Yes	FALSE	None	No	No	4	3	2	3	3	3	5	3	3	3	3	3	3	3	3	3	5	2	3	2	2	5
285	20	36 to 45	Medium	FALSE	TRUE	TRUE	FALSE	FALSE	TRUE	75	Lowland	TRUE	250	.	TRUE	FALSE	FALSE	FALSE	FALSE	.	.	FALSE	.	.	.	.	2	2	2	3	3	2	3	2	5	3	5	5	2	2	5	2	2	2	3	2	5
286	40	46 to 55	Medium	FALSE	TRUE	TRUE	TRUE	FALSE	FALSE	35	Lowland	FALSE	300	7	TRUE	FALSE	FALSE	FALSE	FALSE	Usually	No	FALSE	None	No	No	5	2	2	2	5	5	2	3	2	3	2	2	2	2	3	5	2	2	2	3	3	3
287	5	46 to 55	Medium	FALSE	TRUE	TRUE	FALSE	FALSE	FALSE	50	Lowland	FALSE	652	5	FALSE	TRUE	FALSE	TRUE	FALSE	Always	Yes	FALSE	None	No	Not sure	5	5	5	5	2	5	5	3	3	2	2	3	3	5	2	2	2	2	5	3	2	2
288	36	46 to 55	Medium	FALSE	TRUE	TRUE	FALSE	FALSE	FALSE	30	.	FALSE	1000	1	TRUE	FALSE	FALSE	FALSE	FALSE	Never	No	TRUE	None	Yes, ewes	.	2	1	1	1	1	1	1	1	1	1	1	1	3	1	2	1	5	1	1	5	2	3
289	35	46 to 55	Medium	FALSE	TRUE	TRUE	TRUE	FALSE	TRUE	75	.	FALSE	550	5	FALSE	FALSE	FALSE	FALSE	FALSE	Sometimes	No	FALSE	Handheld	No	.	4	2	2	2	3	3	2	3	2	3	3	2	2	3	3	2	5	3	3	5	2	2
290	55	Over 65	Medium	FALSE	TRUE	FALSE	FALSE	FALSE	FALSE	100	Upland	TRUE	1500	0	TRUE	FALSE	FALSE	FALSE	FALSE	Sometimes	Yes	FALSE	Handheld	Yes, ewes	Not applicable	4	2	2	2	2	5	2	2	2	2	2	2	2	2	2	2	2	2	2	5	2	2
291	10	26 to 35	Medium	FALSE	TRUE	TRUE	FALSE	TRUE	FALSE	80	Upland	TRUE	1000	2	FALSE	FALSE	FALSE	FALSE	FALSE	Usually	Yes	FALSE	Both	Yes, both	Yes	5	2	3	3	5	5	2	2	5	3	3	5	2	5	2	2	5	2	5	2	2	5
292	20	36 to 45	Medium	FALSE	TRUE	TRUE	TRUE	FALSE	FALSE	20		FALSE	250	5	TRUE	FALSE	FALSE	FALSE	FALSE	Sometimes	No	FALSE	None	No	Not sure	2	5	3	2	3	3	5	3	2	2	3	3	2	3	2	2	2	2	2	3	3	2
293	30	36 to 45	Medium	FALSE	TRUE	TRUE	FALSE	FALSE	TRUE	60	Lowland	TRUE	1004	3	TRUE	FALSE	FALSE	TRUE	FALSE	Usually	Yes	FALSE	Handheld	No	Not sure	2	3	2	2	3	3	2	2	2	2	2	2	2	3	2	2	2	2	3	2	2	2
294	35	46 to 55	Low	FALSE	TRUE	FALSE	FALSE	FALSE	FALSE	10		FALSE	320	0	FALSE	FALSE	FALSE	TRUE	FALSE			FALSE					3	3	3	2	2	3	2	5	2	3	3	3	3	3	3	2	2	3	5	2	3
295	28	46 to 55	Medium	FALSE	TRUE	TRUE	FALSE	FALSE	FALSE	30	Lowland	TRUE	450	5	TRUE	FALSE	FALSE	FALSE	FALSE	Sometimes	Yes	FALSE	Handheld	Yes, ewes	Not applicable	5	5	2	2	3	3	3	2	2	3	3	5	3	3	3	3	2	5	2	2	2	2
296	30	46 to 55	Medium	FALSE	TRUE	FALSE	FALSE	FALSE	FALSE	70	Upland	TRUE	1500	5	FALSE	FALSE	FALSE	TRUE	FALSE	Always	No	TRUE	Handheld	No	Yes	4	2	2	2	2	2	2	2	2	5	3	5	2	2	2	5	2	5	2	3	2	5
297	65	Over 65	Low	FALSE	TRUE	TRUE	FALSE	FALSE	FALSE	30	.	FALSE	800	5	TRUE	FALSE	FALSE	FALSE	FALSE	Sometimes	No	FALSE	None	No	Yes	3	3	3	3	3	3	3	3	3	3	3	3	3	3	3	3	3	3	3	3	3	3
298	30	36 to 45	Low	FALSE	TRUE	TRUE	FALSE	FALSE	FALSE	.	Upland	FALSE	1600	8	TRUE	FALSE	FALSE	FALSE	FALSE	Always	No	TRUE	None	No	Not sure	3	2	2	2	3	2	5	1	2	5	2	2	2	3	5	5	2	5	2	3	3	2
299	27	36 to 45	Medium	FALSE	FALSE	FALSE	TRUE	FALSE	FALSE	60	Hill	FALSE	800	20	TRUE	FALSE	FALSE	FALSE	TRUE	Usually	No	FALSE	None	No	Not sure	3	2	2	2	2	2	2	2	2	2	2	2	2	2	2	2	2	2	2	2	2	2
300	20	Over 65	Low	FALSE	TRUE	TRUE	FALSE	FALSE	FALSE	25	Lowland	FALSE	80	9	TRUE	FALSE	FALSE	FALSE	FALSE	Never	No	FALSE	None	No	No	5	.	.	.	.	.	.	.	.	.	.	.	.	.	.	.	2	2	5	3	2	2
301	.	56 to 65	Low	FALSE	TRUE	TRUE	TRUE	FALSE	FALSE	50	Hill	TRUE	300	2	TRUE	FALSE	FALSE	FALSE	FALSE	Always	No	FALSE	Handheld	No	Yes	3	2	3	2	2	3	5	3	2	2	2	2	5	3	5	5	2	5	3	2	3	5
302	18	46 to 55	Medium	FALSE	FALSE	TRUE	FALSE	FALSE	FALSE	20	Lowland	FALSE	780	.	TRUE	FALSE	FALSE	TRUE	FALSE	Sometimes	No	FALSE	None	No	Not sure	3	.	.	.	.	.	.	.	.	.	.	.	.	.	.	.	3	2	3	5	5	5
303	40	46 to 55	Medium	FALSE	TRUE	TRUE	FALSE	FALSE	FALSE	80	Upland	TRUE	800	0	TRUE	FALSE	FALSE	FALSE	FALSE	Never	No	FALSE																				2	2	2	2	2	2
304	35	46 to 55	Medium	FALSE	TRUE	TRUE	TRUE	TRUE	FALSE	70	Upland	TRUE	3700	5	TRUE	FALSE	FALSE	FALSE	FALSE	Sometimes	Yes	TRUE	Handheld	No	Yes	3	3	3	2	2	3	2	3	2	.	.	.	.	.	.	.	2	3	2	2	3	3
305	35	56 to 65	Medium	FALSE	TRUE	TRUE	FALSE	FALSE	FALSE	50	Upland	TRUE	550	3	TRUE	FALSE	FALSE	FALSE	FALSE	Usually	No	FALSE	Handheld	Yes, ewes	Not applicable	4	2	2	2	2	2	2	3	2	2	3	2	3	2	3	2	3	2	2	3	2	2
306	30	46 to 55	Medium	FALSE	TRUE	TRUE	TRUE	FALSE	FALSE	10	Lowland	TRUE	0	0	FALSE	FALSE	FALSE	TRUE	FALSE	Sometimes	No	FALSE	Handheld	No	Yes	5	3	3	3	3	2	3			3	3	5	3	3	2	3	3	5	2	2	2	2
307	30	46 to 55	Medium	FALSE	TRUE	TRUE	FALSE	FALSE	FALSE	20	Lowland	TRUE	550	3	FALSE	FALSE	FALSE	TRUE	FALSE	Always	Yes	FALSE	Handheld	No	Not sure	4	5	2	2	3	3	2	2	2	2	2	2	2	2	2	2	3	5	2	3	2	2
308	25	46 to 55	Low	FALSE	TRUE	TRUE	FALSE	FALSE	FALSE	15	Lowland	FALSE	40	10	FALSE	FALSE	FALSE	TRUE	FALSE	Never	No	FALSE	None	No	Not sure	2	3	3	3	3	3	2	3	2	2	3	2	3	3	3	3	3	2	2	3	2	3
309	15	Over 65	Low	FALSE	TRUE	FALSE	FALSE	FALSE	FALSE	50	Lowland	FALSE	60	2	TRUE	FALSE	FALSE	FALSE	FALSE	.	No	FALSE	None	No	Not applicable	.	.	.	.	.	.	.	.	.	.	.	.	.	.	.	.	.	.	.	.	.	.
310	35	56 to 65		FALSE	TRUE	TRUE	FALSE	FALSE	FALSE	35	Lowland	FALSE	430	5	FALSE	FALSE	FALSE	FALSE	FALSE	Sometimes	Yes	FALSE	None	No	No	3	2	2	2	3	3	2	3	3	2	2	3	2	3	2	3	2	2	2	2	2	2
311	30	46 to 55	Low	FALSE	TRUE	TRUE	FALSE	FALSE	FALSE	30	Upland	FALSE	68	5	TRUE	FALSE	FALSE	FALSE	FALSE	Sometimes	No	FALSE	None	No	No	3	2	2	2	3	2	2	3	3	2	3	2	2	2	2	2	2	2	2	3	3	2
312	30	36 to 45	Low	FALSE	TRUE	TRUE	FALSE	FALSE	FALSE	50	Upland	FALSE	1000	2	FALSE	FALSE	TRUE	TRUE	FALSE	Sometimes	Yes	FALSE	None	No	Yes	4	2	2	2	2	2	2	2	2	2	2	2	2	2	2	2	.	2	2	2	2	2
313	40	46 to 55	Low	TRUE	FALSE	FALSE	FALSE	FALSE	FALSE	80	Hill	TRUE	1400	5	TRUE	FALSE	FALSE	FALSE	FALSE	Usually	No	FALSE	Handheld	Yes, both	Not applicable	5	5	5	5	2	5	2	3	2	5	2	2	2	5	2	5	2	5	5	2	2	5
314	40	Over 65	Low	FALSE	TRUE	FALSE	FALSE	FALSE	FALSE	10	Lowland	FALSE	100	2	TRUE	FALSE	FALSE	TRUE	FALSE	Sometimes	No	FALSE	None	No	.	4	5	5	5	2	2	5	2	2	2	2	5	2	3	2	2	2	5	2	2	3	2
315	53	Over 65	Low	FALSE	TRUE	TRUE	FALSE	FALSE	FALSE	60	Upland	FALSE	360	25	TRUE	FALSE	FALSE	FALSE	FALSE	Sometimes	No	FALSE	None	No	No	3	3	3	3	3	3	3	3	3	3	3	3	3	3	3	3	3	3	3	3	3	3
316	7	26 to 35	Medium	FALSE	FALSE	TRUE	TRUE	FALSE	FALSE	10	Upland	TRUE	160	10	FALSE	FALSE	FALSE	TRUE	FALSE	Sometimes	Yes	FALSE	Handheld	No	No	4	2	2	2	2	2	5	3	2	2	2	2	3	3	3	2	2	2	2	2	5	5
317	56	56 to 65	Nil	TRUE	FALSE	FALSE	FALSE	FALSE	FALSE	80	Lowland	FALSE	60	10	TRUE	FALSE	FALSE	FALSE	FALSE	Usually	Yes	FALSE	None	No	No	3	3	3	3	3	3	3	3	3	3	3	3	3	3	3	3	3	2	2	3	3	2
318	30	46 to 55	Low	FALSE	TRUE	TRUE	TRUE	TRUE	TRUE	20	.	FALSE	120	20	TRUE	FALSE	FALSE	FALSE	FALSE	Always	Yes	FALSE	None	No	No	3	2	2	2	2	2	2	2	2	2	2	2	2	2	2	2	5	2	2	2	3	2
319	30	46 to 55	Medium	FALSE	TRUE	TRUE	FALSE	FALSE	FALSE	75	Lowland	TRUE	800	1	FALSE	FALSE	FALSE	FALSE	FALSE	Never	No	FALSE	Handheld	Yes, ewes	Not sure	3	2	2	2	2	2	2	2	3	3	3	2	3	3	3	3	2	2	2	2	2	3
320	40	56 to 65	Low	TRUE	FALSE	FALSE	FALSE	FALSE	FALSE	80	Upland	FALSE	650	10	TRUE	FALSE	FALSE	FALSE	FALSE	Always	Yes	FALSE	None	No	Not sure	3	3	2	5	2	2	5	2	2	2	2	2	3	2	2	2	5	.	2	5	2	2
321	40	56 to 65	Medium	FALSE	TRUE	TRUE	FALSE	FALSE	FALSE	60	Upland	TRUE	450	.	FALSE	FALSE	FALSE	FALSE	TRUE	Sometimes	Yes	FALSE	Handheld	No	Yes	2	2	2	2	2	2	2	2	2	2	2	2	2	3	2	5	5	3	3	5	3	5
322	30	46 to 55	Low	FALSE	TRUE	TRUE	FALSE	FALSE	FALSE	30	Hill	TRUE	480	10	FALSE	TRUE	FALSE	FALSE	FALSE	Usually	Yes	FALSE	Handheld	Yes, both	Yes	4	5	2	2	2	2	5	3	2	5	2	2	2	2	2	5	2	2	2	3	2	5
323	20	46 to 55	Low	FALSE	TRUE	TRUE	FALSE	FALSE	TRUE	75	Upland	FALSE	690	4	TRUE	FALSE	FALSE	FALSE	TRUE	Never	No	FALSE	None	No	No	3	5	5	5	2	2	2	3	2	3	3	5	2	3	3	2	2	5	5	2	3	2
324	30	Over 65	Nil	TRUE	FALSE	FALSE	FALSE	FALSE	FALSE	90	.	FALSE	150	25	TRUE	FALSE	FALSE	FALSE	FALSE	Always	No	FALSE	None	No	No	2	2	3	3	3	3	2	2	2	3	3	3	2	2	2	1	3	3	3	2	2	2
325	25	36 to 45	Medium	FALSE	TRUE	TRUE	TRUE	FALSE	FALSE	50	Upland	TRUE	230	5	FALSE	FALSE	TRUE	TRUE	TRUE	Usually	Yes	FALSE	Handheld	Yes, both	Not applicable	4	5	2	2	2	5	2	3	3	2	3	2	2	2	2	2	5	5	2	2	2	5
326	35	56 to 65	Low	FALSE	TRUE	FALSE	FALSE	FALSE	FALSE	70	Upland	TRUE	1250	15	FALSE	FALSE	FALSE	FALSE	FALSE	Sometimes	Yes	FALSE	Handheld	Yes, ewes	Not sure	3	3	2	2	5	2	2	3	2	2	2	2	2	3	2	2	2	3	3	2	3	3
327	28	56 to 65	Nil	TRUE	FALSE	FALSE	FALSE	FALSE	FALSE	70	Lowland	FALSE	400	10	TRUE	FALSE	FALSE	FALSE	FALSE	Always	No	FALSE	None	No	Not sure	1	2	2	2	2	2	2	2	2	2	2	2	2	2	2	2	2	2	3	5	2	2
328	.	.	.	FALSE	FALSE	FALSE	FALSE	FALSE	FALSE	.	.	FALSE	.	5	FALSE	FALSE	FALSE	FALSE	FALSE	Never	Yes	FALSE	None	No	No	1	1	1	1	1	1	1	1	1	1	1	1	1	1	1	1	1	1	1	5	5	5
329	28	46 to 55	Low	FALSE	FALSE	TRUE	TRUE	FALSE	FALSE	25	Upland	FALSE	110	10	TRUE	FALSE	FALSE	FALSE	FALSE	.	Yes	FALSE	None	.	No	4	2	2	2	2	2	2	3	3	2	2	5	5	2	2	2	2	2	2	3	3	2
330	15	46 to 55	Medium	FALSE	TRUE	TRUE	FALSE	FALSE	FALSE	15		FALSE	120	3	TRUE	FALSE	FALSE	FALSE	FALSE	Always	Yes	FALSE	None	No	Not sure	4	3	3	3	3	3	3	3	3	3	3	3	3	3	5	2	2	2	2	5	2	2
331	50	56 to 65	Medium	FALSE	TRUE	TRUE	FALSE	FALSE	FALSE	90	.	TRUE	3000	2	TRUE	FALSE	FALSE	FALSE	FALSE	Sometimes	No	FALSE	Handheld	Yes, ewes	Not applicable	5	5	5	5	2	5	5	2	2	2	2	2	3	5	5	5	.	5	5	3	3	3
332	46	56 to 65	Low	FALSE	TRUE	TRUE	FALSE	FALSE	FALSE	4	Lowland	FALSE	50	.	TRUE	FALSE	FALSE	FALSE	FALSE	Never	.	FALSE	None	No	Not sure	1	1	1	.	1	1	1	1	1	1	1	1	1	1	5	1	5	.	1	5	5	5
333	25	56 to 65	Low	FALSE	TRUE	FALSE	FALSE	FALSE	FALSE	40	Lowland	TRUE	550	3	TRUE	FALSE	FALSE	FALSE	FALSE	Always	Yes	FALSE	Handheld	Yes, lambs	Yes	4	2	2	2	3	3	3	3	3	3	3	2	3	3	5	5	2	5	2	3	2	2
334	30	46 to 55	Low	TRUE	FALSE	FALSE	FALSE	FALSE	FALSE	50	Lowland	TRUE	1000	10	FALSE	FALSE	FALSE	TRUE	FALSE	Sometimes	Yes	FALSE	Handheld	Yes, ewes	Not sure	3	3	2	2	3	3	2	3	3	2	3	2	2	3	3	2	2	3	2	3	2	2
335	38	56 to 65	Medium	FALSE	TRUE	TRUE	FALSE	FALSE	TRUE	40	.	FALSE	1200	10	FALSE	TRUE	FALSE	TRUE	FALSE	Usually	Yes	FALSE	None	No	Yes	5	5	2	2	5	5	3	3	3	2	3	5	2	2	2	2	2	2	5	3	2	5
336	30	46 to 55	Medium	FALSE	TRUE	TRUE	TRUE	FALSE	FALSE	20	Lowland	TRUE	600	10	FALSE	TRUE	FALSE	FALSE	FALSE	Sometimes	Yes	FALSE	Handheld	Yes, ewes	Yes	5	5	5	5	2	2	5	3	2	5	2	2	2	2	5	5	5	5	5	2	2	5
337	.	Over 65	Medium	FALSE	FALSE	FALSE	FALSE	FALSE	TRUE	70	Upland	FALSE	1200	2	TRUE	FALSE	FALSE	FALSE	FALSE	Always	No	FALSE	None	No	Not sure	3	3	2	3	2	2	5	2	2	2	3	5	2	3	2	2	5	2	3	5	5	2
338	45	Over 65	Low	TRUE	FALSE	FALSE	FALSE	FALSE	FALSE	20	Lowland	FALSE	100	5	FALSE	FALSE	FALSE	FALSE	FALSE	Sometimes	Yes	FALSE	None	No	No	4	.	.	.	.	.	.	.	.	.	.	.	.	.	.	.	2	2	2	2	3	2
339	40	56 to 65	Low	FALSE	TRUE	FALSE	FALSE	FALSE	FALSE	60	Hill	TRUE	1000	2	FALSE	FALSE	FALSE	FALSE	TRUE	Sometimes	No	TRUE	Handheld	Yes, ewes	Not applicable	4	3	2	2	3	3	3	3	2	2	2	2	2	3	2	2	2	2	3	2	3	2
340	50	Over 65	Medium	FALSE	TRUE	TRUE	TRUE	FALSE	FALSE	90	Upland	TRUE	4400	.	FALSE	FALSE	FALSE	TRUE	FALSE	Sometimes	Yes	FALSE	Handheld	No	No	3	1	2	2	2	2	2	2	2	2	2	2	2	2	2	2	2	2	2	2	2	2
341	40	56 to 65	Low	TRUE	FALSE	FALSE	FALSE	FALSE	FALSE	70	Lowland	FALSE	230	.	TRUE	FALSE	FALSE	FALSE	FALSE	Sometimes	No	FALSE	None	No	Not sure	3	3	3	3	3	3	5	3	3	3	2	2	2	3	2	5	2	5	2	5	5	5
342	50	56 to 65	Nil	TRUE	FALSE	FALSE	FALSE	FALSE	FALSE	50	Lowland	FALSE	190	1	TRUE	FALSE	FALSE	FALSE	FALSE	Sometimes	Yes	FALSE	None	No	Not sure	5	.	.	.	.	.	.	.	.	.	.	.	.	.	.	.	2	2	2	5	2	2
343	23	36 to 45	Medium	FALSE	TRUE	TRUE	TRUE	FALSE	FALSE	100	Lowland	TRUE	0	.	FALSE	TRUE	FALSE	FALSE	FALSE	Sometimes	Yes	FALSE	Handheld	Yes, lambs	Not applicable	5	5	5	5	5	3	3	2	2	2	2	2	5	1	2	2	2	5	2	5	3	2
344	40	56 to 65	Medium	FALSE	TRUE	TRUE	FALSE	FALSE	FALSE	60	Hill	TRUE	450	10	TRUE	FALSE	FALSE	TRUE	FALSE	Usually	Yes	FALSE	Handheld	No	Yes	4	2	2	2	2	2	2	3	2	2	3	2	2	2	3	2	3	2	2	2	3	3
345	20	36 to 45	Medium	FALSE	TRUE	TRUE	TRUE	FALSE	FALSE	80	Lowland	TRUE	150	1	FALSE	TRUE	FALSE	TRUE	FALSE	Usually	Yes	FALSE	Handheld	No	.	3	2	2	.	2	2	3	2	2	3	2	2	3	2	2	2	2	2	2	3	3	3
346	50	Over 65	.	FALSE	FALSE	FALSE	FALSE	FALSE	FALSE	95	Hill	FALSE	1050	2	TRUE	FALSE	FALSE	FALSE	FALSE	Sometimes	No	FALSE	None	No	Not applicable	3	2	.	.	.	.	.	.	.	.	.	.	.	.	.	.	.	.	.	1	1	.
347	40	56 to 65	Low	FALSE	TRUE	FALSE	FALSE	FALSE	FALSE	75	Hill	TRUE	700	5	TRUE	FALSE	FALSE	FALSE	FALSE	Sometimes	No	FALSE	Handheld	No	Not sure	4	3	2	2	2	2	2	2	2	3	3	3	5	2	5	5	2	2	2	2	2	2
348	15	26 to 35	Medium	FALSE	TRUE	TRUE	TRUE	FALSE	FALSE	100	Upland	TRUE	2000	10	FALSE	FALSE	FALSE	TRUE	FALSE	Always	Yes	FALSE	Handheld	No	Not sure	3	5	2	2	2	2	5	3	2	5	3	2	3	5	2	2	5	5	3	2	2	5
349	40	56 to 65	Low	FALSE	TRUE	TRUE	FALSE	FALSE	FALSE	50	Upland	FALSE	2500	3	FALSE	FALSE	FALSE	TRUE	FALSE	Sometimes	No	FALSE	None	No	No	4	3	3	3	3	3	5	3	2	3	3	3	3	3	3	2	2	2	3	2	2	3
350	25	46 to 55	Medium	FALSE	TRUE	TRUE	FALSE	FALSE	FALSE	40	Upland	FALSE	430	5	TRUE	FALSE	FALSE	FALSE	FALSE	Sometimes	No	FALSE	None	No	Not sure	5	5	2	5	3	3	5	3	2	2	2	2	2	3	2	2	2	2	2	3	2	2
351	20	46 to 55	Low	FALSE	TRUE	TRUE	FALSE	FALSE	FALSE	70	Upland	TRUE	800	5	TRUE	FALSE	FALSE	FALSE	FALSE	Sometimes	Yes	FALSE	Handheld	No	Not sure	3	3	3	3	3	3	3	3	2	2	2	2	2	3	2	2	2	2	3	2	2	2
352	30	46 to 55	Medium	FALSE	TRUE	TRUE	TRUE	FALSE	TRUE	20	Upland	TRUE	540	1	TRUE	FALSE	FALSE	FALSE	FALSE	Always	Yes	TRUE	Handheld	Yes, ewes	Not applicable	4	2	2	2	5	2	2	1	5	3	2	2	5	3	2	2	2	5	5	5	2	2
353	.	Under 25	Medium	FALSE	TRUE	TRUE	FALSE	FALSE	FALSE	5	Lowland	TRUE	1400	10	FALSE	TRUE	FALSE	FALSE	FALSE	Usually	No	FALSE	Handheld	No	Not sure	3	2	2	2	3	3	5	2	2	3	3	2	2	2	2	2	2	2	2	5	5	5
354	40	Over 65	Low	TRUE	FALSE	FALSE	FALSE	FALSE	FALSE	.	Upland	TRUE	730	5	TRUE	FALSE	FALSE	FALSE	FALSE	Always	No	FALSE	Handheld	No	No	4	3	3	3	3	3	2	2	2	2	3	3	2	3	2	3	2	2	3	2	2	2
355	32	46 to 55	Low	FALSE	TRUE	TRUE	TRUE	FALSE	FALSE	60	Lowland	TRUE	570	0	TRUE	FALSE	FALSE	FALSE	FALSE	Sometimes	No	FALSE	Handheld	Yes, both		5	5	2	2	5	5	5	3	3	5	3	5	5	5	3	5	3	5	5	2	1	5
356	15	26 to 35	Low	FALSE	FALSE	TRUE	FALSE	FALSE	FALSE	40	Lowland	FALSE	500	0	TRUE	FALSE	FALSE	FALSE	FALSE	Sometimes	No	FALSE	None	No	No	.	.	.	.	.	.	.	.	.	.	.	.	.	.	.	.	.	.	.	.	.	.
357	10	Under 25	Medium	FALSE	TRUE	TRUE	TRUE	FALSE	TRUE	50	Upland	TRUE	1100	5	FALSE	FALSE	FALSE	FALSE	FALSE	Always	Yes	FALSE	Handheld	Yes, ewes	Not applicable	4	2	2	3	2	2	3	2	2	2	2	2	2	2	3	5	2	2	2	5	3	5
358	25	36 to 45	Low	FALSE	FALSE	TRUE	FALSE	FALSE	FALSE	99	Hill	TRUE	1300	0	TRUE	FALSE	FALSE	FALSE	FALSE	Sometimes	Yes	FALSE	Handheld	Yes, lambs		2	5	5	5	3	3	5	3	5	3	3	5	5	3	2	5	5	2	3	5	3	2
359	44	56 to 65	Medium	FALSE	FALSE	TRUE	FALSE	FALSE	FALSE	85	Hill	TRUE	900	10	TRUE	FALSE	FALSE	FALSE	FALSE	Sometimes	No	FALSE	Handheld	No	Not sure	3	3	3	2	3	3	2	3	2	3	3	2	2	3	3	3	3	5	2	5	2	2
360	12	26 to 35	High	FALSE	TRUE	TRUE	TRUE	FALSE	TRUE	60	Lowland	TRUE	480	9	FALSE	FALSE	FALSE	TRUE	FALSE	Sometimes	No	TRUE	None	Yes, both	Not applicable	4	2	2	2	2	5	3	2	2	2	2	5	3	3	3	2	2	2	2	3	2	2
361	15	46 to 55	Medium	FALSE	TRUE	TRUE	TRUE	FALSE	FALSE	33	Upland	FALSE	250	3	FALSE	FALSE	FALSE	TRUE	FALSE	Usually	Yes	TRUE	None	No	No	4	5	5	5	.	.	5	1	2	2	2	.	2	2	2	5	2	2	2	2	3	2
362	40	56 to 65	Medium	FALSE	TRUE	TRUE	TRUE	FALSE	FALSE	50	Hill	TRUE	800	5	FALSE	TRUE	FALSE	FALSE	FALSE	Sometimes	Yes	FALSE	Handheld	No	Not sure	4	5	5	2	2	2	5	3	2	5	2	5	2	2	3	2	2	5	2	3	3	2
363	40	46 to 55	Medium	FALSE	TRUE	TRUE	TRUE	FALSE	FALSE	40	Lowland	TRUE	600	.	TRUE	FALSE	FALSE	FALSE	FALSE	Sometimes	No	FALSE	Handheld	No	No	3	2	3	3	2	2	3	3	3	2	2	5	2	2	3	5	3	2	2	5	3	5
364	.	46 to 55	Medium	FALSE	TRUE	TRUE	TRUE	TRUE	FALSE	40	Hill									Sometimes	Yes	TRUE	Handheld	No	Yes	5	.	.	.	.	.	.	.	.	.	.	.
365	40	56 to 65	Low	FALSE	TRUE	FALSE	FALSE	FALSE	FALSE	100	Hill	TRUE	1100	2	FALSE	FALSE	FALSE	TRUE	FALSE	Sometimes	No	FALSE	Handheld	Yes, both	Not applicable	5	2	5	5	2	2	2	3	2	2	3	5	1	5	2	5	2	5	2	2	2	5
366	25	46 to 55	Low	FALSE	TRUE	TRUE	FALSE	FALSE	FALSE	30	Lowland	FALSE	320	6	FALSE	FALSE	FALSE	FALSE	FALSE	Usually	Yes	FALSE	Handheld	No	Not sure	3	2	2	2	2	2	5	2	3	5	5	5	5	2	5	5	2	2	2	5	3	5
367	40	56 to 65	Medium	FALSE	TRUE	TRUE	FALSE	FALSE	FALSE	25	Upland	TRUE	2000	5	FALSE	FALSE	FALSE	FALSE	FALSE	Sometimes	No	FALSE	Handheld	No	Yes	3	3	2	2	2	3	3	3	3	2	3	2	3	3	2	3	2	2	2	2	3	2
368	43	56 to 65	Nil	TRUE	FALSE	FALSE	FALSE	FALSE	FALSE	80	Upland	FALSE	220	5	TRUE	FALSE	FALSE	FALSE	FALSE	Sometimes	No	FALSE	None	No	No	3	3	3	3	3	3	3	3	3	3	3	2	2	3	2	3	2	3	2	5	2	5
369	50	Over 65	Low	FALSE	TRUE	TRUE	FALSE	FALSE	FALSE	100	Upland	FALSE	1200	5	TRUE	FALSE	FALSE	FALSE	FALSE	Sometimes	No	FALSE	None	No	No	2	.	.	.	.	.	.	.	.	.	.	.	.	.	.	.	.	.	.	.	.	.
370	51	Over 65	Medium	FALSE	TRUE	TRUE	TRUE	TRUE	FALSE	80	Lowland	TRUE	1080	10	TRUE	FALSE	FALSE	FALSE	FALSE	Always	Yes	FALSE	Handheld	No	Not sure	4	5	2	3	3	3	2	2	2	2	3	2	5	3	3	3	3	2	2	2	2	2
371	50	Over 65	Low	FALSE	TRUE	TRUE	FALSE	FALSE	FALSE	80	Upland	TRUE	550	5	TRUE	FALSE	FALSE	FALSE	FALSE	Sometimes	No	FALSE	Handheld	No	Yes	5	2	2	2	2	2	2	2	3	3	2	2	1	2	2	3	2	2	2	2	2	3
372	28	36 to 45	Low	FALSE	FALSE	TRUE	FALSE	FALSE	FALSE	.	Hill	FALSE	300	.	TRUE	FALSE	FALSE	FALSE	FALSE	Sometimes	No	FALSE	None	No	Not sure	5	5	5	5	3	3	5	3	5	5	3	3	3	3	5	5	3	5	5	5	3	5
373	8	26 to 35	Medium	FALSE	TRUE	TRUE	FALSE	FALSE	FALSE	85	Upland	FALSE	350	5	FALSE	FALSE	FALSE	TRUE	FALSE	Usually	No	FALSE	None	No	Not sure	5	5	5	5	2	2	2	3	3	2	2	5	2	3	3	2	2	5	2	2	3	2
374	20	36 to 45	Low	FALSE	FALSE	TRUE	FALSE	FALSE	FALSE	25	Lowland	TRUE	1200	5	TRUE	FALSE	FALSE	FALSE	FALSE	Sometimes	No	FALSE	Handheld	No	No	1	1	1	5	1	1	1	1	5	1	1	1	1	1	1	1	2	5	2	2	3	2
375	40	56 to 65	Low	TRUE	FALSE	FALSE	FALSE	FALSE	FALSE	50	Lowland	TRUE	1050	4	FALSE	FALSE	FALSE	FALSE	FALSE	Always	Yes	FALSE	Handheld	No	Not sure	3	3	3	3	3	3	3	3	3	3	3	3	2	3	3	2	3	5	2	5	2	5
376	20	26 to 35	Low	FALSE	FALSE	TRUE	TRUE	FALSE	TRUE	75	Hill	FALSE	600	2	TRUE	FALSE	FALSE	TRUE	FALSE	Usually	No	FALSE	None	No	Not sure	3
377	28	46 to 55	Low	FALSE	TRUE	FALSE	FALSE	FALSE	FALSE	10	Upland	FALSE	390	10	TRUE	FALSE	FALSE	FALSE	FALSE	Usually	Yes	FALSE	None	No	Not sure	3	2	2	3	3	3	2	3	3	3	3	2	3	3	3	3	2	2	2	2	2	2
378	20	36 to 45	Medium	FALSE	TRUE	TRUE	TRUE	FALSE	FALSE	30	Lowland	TRUE	300	5	FALSE	FALSE	FALSE	FALSE	FALSE	Sometimes	Yes	FALSE	Handheld	Yes, ewes		3	2	5	5	5	5	3	1	3	5	3	3	3	5	5	5	5	5	5	3	3	5
379	40	56 to 65	Medium	FALSE	TRUE	TRUE	FALSE	FALSE	FALSE	50	Upland	FALSE	500	20	TRUE	FALSE	FALSE	TRUE	FALSE	Sometimes	No	FALSE	None	No	Not sure	4	2	2	2	2	2	2	2	2	2	2	5	2	2	2	5	2	5	2	2	3	2
380	30	46 to 55	Medium	FALSE	TRUE	TRUE	FALSE	FALSE	FALSE	70	Lowland	FALSE	1000	.	FALSE	TRUE	FALSE	FALSE	FALSE	Never	Yes	FALSE	Handheld	No	Not sure	3	2	2	2	3	2	2	3	3	5	3	2	2	3	5	5	2	3	2	3	5	5
381	35	56 to 65	Medium	FALSE	TRUE	TRUE	FALSE	FALSE	FALSE	25	Hill	TRUE	230	10	FALSE	FALSE	FALSE	FALSE	FALSE	Always	Yes	FALSE	Handheld	Yes, both	Not applicable	4	5	5	2	2	2	2	3	2	5	3	2	2	3	2	2	5	5	2	5	5	5
382	40	56 to 65		FALSE	TRUE	TRUE	FALSE	FALSE	FALSE	30	Hill	TRUE	650	5	FALSE	FALSE	FALSE	FALSE	FALSE	Usually	Yes	TRUE	Handheld	.	Yes	4	2	2	2	3	2	2	3	2	2	3	2	3	3	2	2	3	5	2	2	3	2
383	38	46 to 55	Low	FALSE	TRUE	TRUE	FALSE	FALSE	FALSE	40	Upland	TRUE	500	6	FALSE	TRUE	FALSE	FALSE	FALSE	Sometimes	Yes	FALSE	Handheld	Yes, lambs	Not applicable	4	2	2	2	2	5	3	3	5	3	2	5	5	2	3	2	3	5	2	3	2	5
384	30	36 to 45	Low	FALSE	FALSE	TRUE	FALSE	FALSE	FALSE	30	Hill	FALSE	400	5	TRUE	FALSE	FALSE	FALSE	FALSE	Sometimes	Yes	FALSE	Handheld	No	No	4	5	2	2	3	2	5	3	3	3	2	2	3	3	3	2	2	2	2	3	3	3
385	40	56 to 65	Medium	TRUE	FALSE	FALSE	FALSE	FALSE	FALSE	80	Hill	FALSE	580	0	TRUE	FALSE	FALSE	FALSE	FALSE	Sometimes	No	FALSE	None	No	No	1	1	1	1	1	1	1	1	1	1	1	1	1	1	1	1				5
386	35	46 to 55	Medium	FALSE	TRUE	TRUE	FALSE	FALSE	FALSE	70	Lowland	TRUE	675	5	FALSE	FALSE	TRUE	FALSE	FALSE	Sometimes	Yes	FALSE	Handheld	Yes, lambs	Not applicable	5	2	2	2	2	2	2	3	2	2	3	2	3	2	3	2	2	2	2	2	3	2
387	.	46 to 55	Nil	FALSE	FALSE	FALSE	FALSE	FALSE	FALSE	30	Upland	FALSE	300	3	FALSE	FALSE	FALSE	TRUE	FALSE	Usually	No	FALSE	None	No	No	1	2	2	2	2	2	2	3	3	2	3	2	2	1	3	2	2	3	1	5	5	5
388	40	56 to 65	Medium	FALSE	FALSE	TRUE	TRUE	FALSE	FALSE	50	Hill	TRUE	890	6	FALSE	FALSE	FALSE	TRUE	FALSE	Usually	Yes	FALSE	Handheld	Yes, ewes	Not sure	3	5	2	5	2	2	5	5	2	2	2	2	2	5	2	5	2	2	5	3	3	5
389	25	56 to 65	Medium	FALSE	TRUE	TRUE	TRUE	FALSE	FALSE	60	Lowland	FALSE	53	10	TRUE	FALSE	FALSE	FALSE	FALSE	Sometimes	No	FALSE	None	No	No	1	3	3	3	3	3	3	3	3	3	3	3	3	3	3	3	2	2	3	2	2	3
390	40	36 to 45	Medium	FALSE	TRUE	TRUE	FALSE	TRUE	FALSE	60	Hill	TRUE	1100	2	FALSE	FALSE	FALSE	TRUE	FALSE	Usually	Yes	FALSE	Handheld	No	Not sure	3	2	2	2	2	2	2	2	2	2	2	2	2	2	2	2	5	2	2	2	2	2
391	26	46 to 55	Medium	FALSE	TRUE	TRUE	FALSE	FALSE	FALSE	50	Upland	FALSE	700	1	TRUE	FALSE	FALSE	FALSE	FALSE	Sometimes	No	FALSE	None	No	.	3	5	5	5	3	3	5	3	5	5	3	5	5	3	5	5	5	2	3	5	5	5
392	10	26 to 35	Medium	FALSE	TRUE	TRUE	TRUE	TRUE	FALSE	80	Upland	TRUE	885	20	FALSE	FALSE	FALSE	TRUE	FALSE	Usually	Yes	FALSE	Handheld	No	Yes	3	2	2	2	2	3	2	2	2	2	3	3	3	2	3	2	2	.	.	.	.	.
393	40	56 to 65	Medium	FALSE	TRUE	TRUE	FALSE	FALSE	FALSE	30	Upland	TRUE	150	.	TRUE	FALSE	FALSE	FALSE	FALSE	Always	No	FALSE	Handheld	No	Not sure	4	5	5	5	2	2	5	2	3	2	2	2	2	3	2	2	2	2	2	5	3	2
394	40	46 to 55	Low	FALSE	TRUE	TRUE	TRUE	FALSE	FALSE	85	Hill	FALSE	.	3	TRUE	FALSE	FALSE	FALSE	FALSE	Usually	No	FALSE	None	No	Not sure	4	5	2	5	3	3	2	3	3	2	2	5	2	3	3	3	2	5	3	2	5	5
395	60	Over 65	Low	FALSE	TRUE	FALSE	FALSE	FALSE	FALSE	70	Upland	FALSE	1750	0	TRUE	FALSE	FALSE	FALSE	FALSE	Usually	No	FALSE	None	No	Not sure	2		3	3	2	3		2	3			2	2	3		3	2	2	2	3	2	2
396	50	Over 65	Low	FALSE	TRUE	FALSE	FALSE	FALSE	FALSE	100	Upland	FALSE	1000	.	TRUE	FALSE	FALSE	FALSE	TRUE	Sometimes	No	FALSE	None	No	No	4	.	.	.	.	.	.	.	.	.	.	.	.	.	.	.	5	2	3	5	3	2
397	28	46 to 55	Medium	FALSE	TRUE	TRUE	TRUE	TRUE	FALSE	55	.	FALSE	230	3	FALSE	TRUE	FALSE	TRUE	FALSE	Usually	Yes	TRUE	None	No	Yes	5	2	2	2	2	2	5	2	3	2	2	3	3	3	3	2	3	3	2	3	3	3
398	15	26 to 35	Medium	FALSE	TRUE	TRUE	TRUE	FALSE	TRUE	20	Upland	TRUE	470	2	FALSE	FALSE	FALSE	TRUE	FALSE	Usually	Yes	TRUE	Handheld	Yes, both	Not applicable	5	2	5	2	2	2	5	2	2	2	2	2	2	2	2	2	2	5	2	2	2	2
399	15	26 to 35	Medium	FALSE	TRUE	TRUE	TRUE	TRUE	FALSE	90	Hill	FALSE	1200	5	TRUE	FALSE	FALSE	FALSE	FALSE	Usually	No	TRUE	None	No	Not sure	2	3	3	3	3	3	3	3	2	3	2	2	2	3	3	3	3	2	3	5	3	2
400	28	36 to 45	Low	FALSE	TRUE	TRUE	FALSE	FALSE	FALSE	50		FALSE	300	10	FALSE	FALSE	FALSE	FALSE	FALSE	Usually	No	FALSE	None	No	No	4	5	5	2	3	3	2	3	2	3	3	2	2	3	3	3	3	2	2	2	2	2
401	20	36 to 45	Medium	FALSE	TRUE	TRUE	TRUE	TRUE	FALSE	70	Upland	TRUE	600	10	FALSE	TRUE	FALSE	FALSE	FALSE	Sometimes	Yes	FALSE	Handheld	Yes, lambs	Not applicable	4	2	2	2	2	2	2	2	2	2	2	5	2	3	2	2	2	5	2	2	3	2
402	20	36 to 45	Medium	FALSE	TRUE	TRUE	FALSE	FALSE	FALSE	50	Lowland	TRUE	600	5	TRUE	FALSE	FALSE	FALSE	FALSE	Sometimes	Yes	FALSE	Handheld	Yes, both	Not applicable	4	5	5	5	5	5	3	1	3	5	3	3	3	5	5	5	5	5	5	5	5	5
403	40	56 to 65	Medium	FALSE	TRUE	TRUE	FALSE	FALSE	FALSE	60	Lowland	TRUE	1150	10	FALSE	FALSE	FALSE	FALSE	FALSE	Usually	Yes	FALSE	Handheld	No	Yes	4	5	5	5	2	2	3	2	5	2	2	5	2	3	3	3	5	2	3	2	2	5
404	60	56 to 65	Low	FALSE	TRUE	FALSE	FALSE	FALSE	FALSE	100	Lowland	FALSE	1000	15	TRUE	FALSE	FALSE	TRUE	FALSE	Sometimes	No	FALSE	None	No	No	5	2	2	2	2	1	5	1	1	5	1	5	2	2	5	2	5	5	2	2	2	2
405	15	56 to 65	Medium	FALSE	TRUE	FALSE	FALSE	FALSE	TRUE	50	Lowland	FALSE	180	10	FALSE	FALSE	FALSE	TRUE	FALSE	Usually	Yes	FALSE	None	No	Yes	5	5	5	5	5	5	5	5	2	5	5	5	5	5	5	5	5	5	5	2	2	5
406	30	36 to 45	Low	FALSE	TRUE	TRUE	TRUE	FALSE	FALSE	70	Upland	TRUE	350	5	FALSE	FALSE	FALSE	FALSE	FALSE	Sometimes	No	FALSE	Handheld	Yes, ewes	Yes	3	5	2	5	2	5	2	2	2	5	2	2	3	2	2	3	2	2	2	3	1	2
407	.	56 to 65	Medium	FALSE	TRUE	TRUE	FALSE	FALSE	FALSE	30	Lowland	TRUE	400	15	FALSE	FALSE	FALSE	FALSE	TRUE	Usually	Yes	FALSE	Handheld	Yes, both	Yes	4	2	2	2	2	2	3	5	2	2	2	2	2	2	2	2	2	2	2	2	2	3
408	55	Over 65	Low	FALSE	TRUE	FALSE	FALSE	FALSE	FALSE	20	Upland	FALSE	190	7	TRUE	FALSE	FALSE	FALSE	FALSE	Never	Yes	FALSE	None	No	No	3	2	2	2	2	2	2	2	2	5	3	2	2	2	2	3	2	2	3	2	2	5
409	30	46 to 55	Medium	FALSE	TRUE	TRUE	FALSE	FALSE	FALSE	100	Upland	TRUE	5500	5	TRUE	FALSE	FALSE	FALSE	FALSE	Always	Yes	FALSE	Handheld	Yes, both	Not applicable	5	5	5	5	5	5	2	3	3	5	2	5	5	5	5	5	2	5	5	3	2	5
410	.	36 to 45	Low	FALSE	TRUE	TRUE	FALSE	FALSE	FALSE	60	Upland	FALSE	700	.	TRUE	FALSE	FALSE	FALSE	FALSE	Sometimes	No	FALSE	None	No	No	3	3	3	3	3	3	2	3	3	.	.	.	.	.	.	.	2	2	2	2	2	2
411	20	26 to 35	Medium	FALSE	FALSE	TRUE	TRUE	FALSE	FALSE	75	Lowland	FALSE	650	5	FALSE	FALSE	FALSE	TRUE	FALSE	Usually	Yes	FALSE	None	No	Not sure	4	2	2	2	2	2	5	3	2	3	3	2	2	5	2	5	3	3	2	3	5	5
412	16	26 to 35	Low	FALSE	FALSE	TRUE	TRUE	FALSE	FALSE	70	Upland	FALSE	850	20	FALSE	FALSE	FALSE	TRUE	FALSE	Usually	No	FALSE	None	No	Not sure	4	2	2	2	5	5	5	2	5	5	3	5	5	5	5	5	3	2	5	2	2	5
413	5	26 to 35	Medium	FALSE	TRUE	TRUE	TRUE	TRUE	FALSE	65	Lowland	TRUE	700	18	FALSE	TRUE	FALSE	FALSE	FALSE	Usually	Yes	TRUE	Handheld	Yes, both	Not applicable	5	2	5	5	2	2	2	1	3	2	2	5	3	2	2	5	2	5	5	1	2	2
414	5	26 to 35	Low	FALSE	TRUE	TRUE	FALSE	FALSE	FALSE	50	Upland	FALSE	300	1	FALSE	FALSE	FALSE	FALSE	TRUE	Always	Yes	FALSE	Handheld	Yes, both	.	5	2	2	2	2	2	2	2	2	2	2	2	3	3	2	2	2	5	2	1	2	2
415	45	56 to 65	Nil	TRUE	FALSE	FALSE	FALSE	FALSE	FALSE	50	Upland	FALSE	400	.	TRUE	FALSE	FALSE	FALSE	FALSE	Sometimes	Yes	FALSE	None	No	Not sure	3	3	3	3	3	3	3	3	3	3	3	2	3	3	2	3	2	3	3	2	2	3
416	30	36 to 45	Medium	FALSE	FALSE	TRUE	TRUE	FALSE	TRUE	50	Upland	FALSE	500	10	FALSE	TRUE	FALSE	FALSE	FALSE	Sometimes	No	FALSE	None	No	Yes	5	2	2	5	2	3	2	2	2	2	3	2	5	3	2	2	2	5	2	2	3	2
417	60	Over 65	Low	FALSE	TRUE	TRUE	TRUE	FALSE	FALSE	90	Lowland	FALSE	300	2	TRUE	FALSE	FALSE	FALSE	FALSE	Sometimes	No	FALSE	None	.	Not sure	3	3	3	3	3	3	3	3	3	3	3	3	3	3	3	3	3	3	3	2	2	2
418	3	26 to 35	High	FALSE	TRUE	TRUE	TRUE	TRUE	FALSE	33	Lowland	TRUE	350	2	FALSE	TRUE	FALSE	TRUE	FALSE	Never	Yes	TRUE	Both	Yes, both	Not applicable	5	5	5	5	2	2	3	3	2	2	2	2	5	2	2	2	2	5	5	3	2	2
419	60	Over 65	Low	TRUE	FALSE	FALSE	FALSE	FALSE	FALSE	100	Hill	TRUE	1500	5	TRUE	FALSE	FALSE	FALSE	FALSE	Usually	No	FALSE	Handheld	No	Yes	3	3	3	2	2	2	3	3	3	3	2	2
420	5	36 to 45	Medium	FALSE	TRUE	TRUE	FALSE	FALSE	FALSE	30	Upland	FALSE	180	10	FALSE	FALSE	FALSE	TRUE	FALSE	Always	Yes	TRUE	None	No	Yes	4	2	2	2	2	5	5	3	2	2	3	5	2	5	2	2	2	2	2	2	2	2
421	35	46 to 55	Low	FALSE	TRUE	TRUE	FALSE	FALSE	FALSE	57	Upland	TRUE	1100	10	FALSE	FALSE	FALSE	FALSE	FALSE	Always	No	FALSE	Handheld	No	Not sure	4	2	3	2	3	3	2	2	2	2	3	5	3	2	2	2	2	3	2	2	2	2
422	5	26 to 35	High	FALSE	TRUE	TRUE	TRUE	TRUE	TRUE	30	Lowland	TRUE	850	15	FALSE	FALSE	FALSE	FALSE	FALSE	Sometimes	Yes	TRUE	Handheld	Yes, ewes	Not applicable	5	2	2	2	2	2	3	2	2	2	3	2	3	3	2	2	2	2	2	3	2	2
423	40	56 to 65	Nil	TRUE	FALSE	FALSE	FALSE	FALSE	FALSE	70	Hill	FALSE	650	8	TRUE	FALSE	FALSE	FALSE	FALSE	Always	No	FALSE	None	No	Not sure	3	2	2	2	2	2	2	2	2	2	2	2	2	2	2	2	2	2	2	2	2	2
424	43	56 to 65	Medium	FALSE	TRUE	TRUE	FALSE	FALSE	TRUE	20	Hill	FALSE	282	1	FALSE	FALSE	FALSE	TRUE	FALSE	Sometimes	Yes	FALSE	None	No	Not sure	.	3	3	5	3	2	5	3	3	2	3	2	.	3	.	.	2	3	3	2	5	2
425	30	46 to 55	Low	FALSE	TRUE	TRUE	FALSE	FALSE	FALSE	30	Lowland	TRUE	800	15	TRUE	FALSE	FALSE	TRUE	FALSE	Usually	Yes	FALSE	Handheld	No	No	4	2	2	2	3	3	2	3	3	3	3	2	2	2	3	3	2	2	2	2	2	2
426	40	56 to 65	Low	FALSE	TRUE	TRUE	FALSE	FALSE	TRUE	60	Upland	FALSE	900	3	FALSE	FALSE	TRUE	FALSE	FALSE	Usually	Yes	FALSE	None	No	Not sure	3	2	2	2	5	3	3	2	3	2	3	3	1	2	5	3	3	2	2	2	3	2
427	9	56 to 65	Medium	FALSE	TRUE	FALSE	FALSE	FALSE	TRUE	10	Lowland	FALSE	1150	3	TRUE	FALSE	FALSE	FALSE	FALSE	Never	No	FALSE	None	No	Not sure	3	3	2	5	2	5	3	3	3	2	3	2	2	3	5	5	2	2	2	3	2	2
428	7	36 to 45	Medium	FALSE	TRUE	TRUE	TRUE	TRUE	FALSE	10	Lowland	FALSE	120	.	FALSE	FALSE	FALSE	TRUE	FALSE	Always	Yes	TRUE	None	No	Yes	5	2	2	5	2	2	5	1	2	2	3	3	3	2	3	2	2	2	2	2	3	3
429	35	36 to 45	Low	FALSE	FALSE	FALSE	FALSE	FALSE	TRUE	80	Lowland	FALSE	700	10	TRUE	FALSE	FALSE	FALSE	FALSE	Always	Yes	FALSE	None	No	Yes	5	2	5	2	5	5	5	2	5	5	5	5	5	3	5	5	2	5	2	2	2	5
430	20	46 to 55	Medium	FALSE	TRUE	TRUE	FALSE	FALSE	FALSE	20	Lowland	TRUE	500	2	FALSE	FALSE	FALSE	TRUE	FALSE	Usually	Yes	FALSE	Handheld	No	Not sure	4	5	2	2	3	2	2	3	2	3	2	3	3	2	3	3	2	3	2	3	3	2
431	20	46 to 55	Low	FALSE	TRUE	TRUE	FALSE	FALSE	FALSE	75	Upland	FALSE	750	.	FALSE	FALSE	FALSE	FALSE	FALSE	Usually	Yes	FALSE	None	No	Not sure	3	5	5	5	5	5	2	3	2	5	2	3	2	3	5	5	2	2	3	2	3	5
432	20	46 to 55	Medium	FALSE	TRUE	TRUE	FALSE	FALSE	FALSE	10	Lowland	TRUE	140	8	TRUE	FALSE	FALSE	FALSE	FALSE	Sometimes	Yes	FALSE	Handheld	Yes, both	Not applicable	4	2	5	2	2	5	2	2	2	3	2	5	5	3	2	5	1	5	2	2	3	2
433	44	56 to 65	Low	FALSE	TRUE	TRUE	TRUE	FALSE	FALSE	50	Upland	FALSE	700	10	FALSE	FALSE	TRUE	FALSE	FALSE	Sometimes	Yes	FALSE	None	No	Not sure	4	2	2	2	5	5	2	2	2	2	2	2	2	5	2	2	2	5	2	2	2	2
434	55	Over 65	Medium	FALSE	TRUE	TRUE	FALSE	FALSE	FALSE	10	Lowland	TRUE	220	10	FALSE	FALSE	TRUE	FALSE	FALSE	Usually	Yes	FALSE	Handheld	Yes, both	Not applicable	4	2	2	2	3	3	3	3	2	2	2	2	2	3	3	2	2	2	2	3	3	2
435	40	56 to 65	Medium	FALSE	TRUE	TRUE	FALSE	FALSE	FALSE	25	Lowland	FALSE	450	0	TRUE	FALSE	FALSE	FALSE	FALSE	Always	No	FALSE	None	No	Not sure	5	3	2	3	2	2	5	3	2	2	3	2	2	3	3	3	5	2	5	5	5	5
436	25	46 to 55	Medium	FALSE	TRUE	TRUE	FALSE	FALSE	FALSE	.	Lowland	TRUE	1650	15	TRUE	FALSE	FALSE	FALSE	FALSE	Usually	No	TRUE	Handheld	No	No	2	3	3	3	3	3	3	1	3	3	3	3	2	3	3	3	2	2	2	5	2	2
437	30	46 to 55	Low	FALSE	FALSE	TRUE	FALSE	FALSE	FALSE	80	Lowland	TRUE	800	50	TRUE	FALSE	FALSE	TRUE	FALSE	Usually	Yes	FALSE	Handheld	No	Not sure	4	2	2	2	3	3	2	2	2	2	3	3	2	2	2	2	2	2	3	2	3	2
438	15	46 to 55	Low	FALSE	TRUE	TRUE	TRUE	FALSE	FALSE	25	Lowland	TRUE	243	.	TRUE	FALSE	FALSE	FALSE	FALSE	Always	No	FALSE	Handheld	Yes, both	Not applicable	5	2	2	5	3	5	5	1	3	5	2	2	2	3	2	3	5	5	2	3	2	2
439	30	46 to 55	Low	FALSE	FALSE	TRUE	FALSE	FALSE	FALSE	20	Lowland	FALSE	900	.	TRUE	FALSE	FALSE	FALSE	FALSE	Sometimes	Yes	FALSE	None	No	Not sure	3	2	3	3	2	2	2	3	2	3	3	2	2	3	2	2	2	2	2	3	2	2
